# Supplementary material for: Schizophrenia, autism spectrum disorders and developmental disorders share specific disruptive coding mutations
Source: Nat Commun. 2021 Sep 9;12:5353. doi: 10.1038/s41467-021-25532-4 (PMC8429694; doi:10.1038/s41467-021-25532-4)
Supplement: Supplementary file 4 — Supplementary Data 1 [file 41467_2021_25532_MOESM4_ESM.xlsx]

## Sheet: Supplementary Data 1
Variant (chr:pos:ref:alt)	Gene symbol	NDD phenotype	Annotation	MPC	Gene pLi	NDD variant set (total number of NDD variants in set)
12:49420670:G:A	KMT2D*	DD	PTV (stop gain)	.	1	Primary (5,863)
17:29679366:C:T	NF1	DD	PTV (stop gain)	.	0.91
7:69364416:C:T	AUTS2*	DD	PTV (stop gain)	.	1
X:122616672:T:C	GRIA3	DD	Missense	3.54	1
1:25233863:C:T	RUNX3	DD	Missense	2.63	0.84
3:11064071:C:T	SLC6A1*	DD	Missense	2.52	1
20:472926:T:C	CSNK2A1*	DD/ASD	Missense	2.26	0.99
1:173720981:C:T	KLHL20	DD	Missense	2.22	0.0094
2:166170231:G:A	SCN2A*	ASD	Missense	2.16	1
15:74290439:C:T	PML	DD	Missense	1.98	0.21	Negative control (40,909)
9:139401291:C:T	NOTCH1*	DD	Missense	1.19	1
16:58620604:A:G	CNOT1	DD	Missense	0.88	1
3:52179895:C:T	POC1A	DD	Missense	0.59	3.3 x 10-5
10:105184868:G:A	PDCD11	ASD	Missense	0.26	3.3 x 10-16
9:19576948:C:T	SLC24A2	ASD	Missense	0.1	0.0057
3:52522475:C:T	NISCH	DD	Synonymous	.	0.99
4:1670424:G:A	FAM53A	DD	Synonymous	.	0.0036
