# Supplementary material for: Schizophrenia, autism spectrum disorders and developmental disorders share specific disruptive coding mutations
Source: Nat Commun. 2021 Sep 9;12:5353. doi: 10.1038/s41467-021-25532-4 (PMC8429694; doi:10.1038/s41467-021-25532-4)
Supplement: Supplementary file 5 — Supplementary Data 2 [file 41467_2021_25532_MOESM5_ESM.xlsx]

## Sheet: Supplementary_Data_2
Study design	Phenotype	SEX	Variant	Annotation	Gene	gnomAD exomes allele count	gnomAD non-neuro allele count	ClinVar record	ClinVar Phenotypes	Clincar pathogenicity
Case-control	Control	F	5:158250228:C:T	Missense	EBF1	5	2
Case-control	SZ	F	4:72423507:C:T	Missense	SLC4A4	4	3
Case-control	Control	M	4:72423507:C:T	Missense	SLC4A4	4	3
Case-control	SZ	F	5:153144158:C:T	Missense	GRIA1	4	2	National Center for Biotechnology Information. ClinVar; [VCV000440955.1], https://www.ncbi.nlm.nih.gov/clinvar/variation/VCV000440955.1 (accessed Aug. 13, 2020).	Not provided	Not provided
Case-control	SZ	M	1:44422638:C:T	stop_gained	IPO13	3	2
Case-control	SZ	M	2:48047551:T:C	Missense	FBXO11	3	2
Case-control	Control	M	11:1466612:G:A	Missense	BRSK2	2	2
Case-control	Control	M	11:86662512:TTGTC:T	Frameshift	FZD4	2	2
Case-control	Control	F	15:31862287:G:A	stop_gained	OTUD7A	2	1
Case-control	SZ	M	16:30992057:CAG:C	splice_acceptor_variant	SETD1A	2	0
Case-control	SZ	M	19:40486241:C:T	Missense	PSMC4	2	0
Case-control	Control	F	1:173720981:C:T	Missense	KLHL20	1	1
Case-control	Control	M	1:53245630:CAT:C	Frameshift	ZYG11B	1	1
Case-control	Control	M	1:54722844:G:C	Missense	SSBP3	1	1
Case-control	Control	M	11:533853:C:T	Missense	HRAS	1	0	National Center for Biotechnology Information. ClinVar; [VCV000180849.2], https://www.ncbi.nlm.nih.gov/clinvar/variation/VCV000180849.2 (accessed Aug. 13, 2020).	Costello_syndrome	Uncertain significance
Case-control	SZ	F	12:104517105:G:A	Missense	NFYB	1	0
Case-control	SZ	F	12:111748483:C:T	stop_gained	CUX2	1	0
Case-control	SZ	F	12:48371798:G:A	stop_gained	COL2A1	1	0	National Center for Biotechnology Information. ClinVar; [VCV000197503.3], https://www.ncbi.nlm.nih.gov/clinvar/variation/VCV000197503.3 (accessed Aug. 13, 2020).	Sticklet syndrome type 1	Pathogenic
Case-control	Control	M	16:2225341:C:T	Missense	TRAF7	1	1
Case-control	SZ	F	16:30980962:C:T	stop_gained	SETD1A	1	0
Case-control	SZ	M	18:3814203:C:T	Missense	DLGAP1	1	0
Case-control	SZ	M	2:125521377:G:A	splice_donor_variant	CNTNAP5	1	0
Case-control	SZ	M	21:35190684:CAT:C	Frameshift	ITSN1	1	0
Case-control	SZ	M	3:11067967:G:A	Missense	SLC6A1	1	0
Case-control	SZ	M	3:49083998:G:A	stop_gained	QRICH1	1	0
Case-control	SZ	M	4:47163275:C:T	Missense	GABRB1	1	1
Case-control	Control	F	6:401454:G:A	Missense	IRF4	1	1
Case-control	SZ	M	7:151842339:G:T	stop_gained	KMT2C	1	0
Case-control	Control	F	8:26510772:C:T	Missense	DPYSL2	1	1
Case-control	SZ	M	8:38282208:G:C	Missense	FGFR1	1	0	National Center for Biotechnology Information. ClinVar; [VCV000016279.5], https://www.ncbi.nlm.nih.gov/clinvar/variation/VCV000016279.5 (accessed Aug. 13, 2020).	Jackson-Weiss_syndrome,Kallmann_syndrome_2,Pfeiffer_syndrome	Pathogenic
Case-control	Control	F	X:10423082:G:A	stop_gained	MID1	1	1	National Center for Biotechnology Information. ClinVar; [VCV000523781.2], https://www.ncbi.nlm.nih.gov/clinvar/variation/VCV000523781.2 (accessed Aug. 13, 2020).	Opitz-Frias_syndrome	Pathogenic
