# Supplementary material for: Schizophrenia, autism spectrum disorders and developmental disorders share specific disruptive coding mutations
Source: Nat Commun. 2021 Sep 9;12:5353. doi: 10.1038/s41467-021-25532-4 (PMC8429694; doi:10.1038/s41467-021-25532-4)
Supplement: Supplementary file 6 — Supplementary Data 3 [file 41467_2021_25532_MOESM6_ESM.xlsx]

## Sheet: Supplementary_Data_3
Variant	Gene	Annotation	SZ sample	Sample/family ID	SEX	gnomad non-neuro allele count	Age of onset (mean sample age of onset)	Additional phenotypes	ClinVar record	ClinVar Conditions	ClinVar pathogenicity	Decipher pathogenicity
1:173720981:C:T	KLHL20	Missense	Fromer et al 2014 (Fromer et al., 2014)	1542-1	F	1	15-16 (23.8)	No evidence of autism or other pervasive developmental disorder.	.	.	.	.
1:25233863:C:T	RUNX3	Missense	Gulsuner et al 2013 (Gulsuner et al., 2013)	NIMH019055	F	2	34 (20.4)	Premorbid IQ estimated at 111 using the Wide Range Achievement Test, third edition (WRAT-3), reading subtest.	.	.	.	.
20:472926:T:C	CSNK2A1	Missense	Howrigan et al 2020 (Howrigan et al., 2020)	1425	F	0	18 (23)	No evidence of autism or other pervasive developmental disorder.	National Center for Biotechnology Information. ClinVar; [VCV000224790.4], https://www.ncbi.nlm.nih.gov/clinvar/variation/VCV000224790.4 (accessed July 6, 2020).	Okur-chung_neurodevelopmental_syndrome	Pathogenic	Pathogenic
2:166170231:G:A	SCN2A	Missense	Howrigan et al 2020 (Howrigan et al., 2020)	737	F	0	14 (23)	No evidence of autism or other pervasive developmental disorder.	.	.	.	.
X:122616672:T:C	GRIA3	Missense	Howrigan et al 2020 (Howrigan et al., 2020)	1558	F	0	15 (23)	No evidence of autism or other pervasive developmental disorder.	.	.	.	.
12:49420670:G:A	KMT2D	stop_gained	McCarthy et al 2014 (McCarthy et al., 2014)	Trio 51	M	0	21 (21.35)	Normal delivery and achieved normal milestones. He left secondary school without qualification and has had supported employment since that time. At the age of 21, he experienced paranoid delusional beliefs. He also experienced auditory hallucinations. He has had multiple admissions and attempted self harm in the context of distress from auditory hallucinations. He is now 38 years old, single and …	National Center for Biotechnology Information. ClinVar; [VCV000211319.3], https://www.ncbi.nlm.nih.gov/clinvar/variation/VCV000211319.3 (accessed July 6, 2020).	Kabuki_syndrome_1	Pathogenic	Pathogenic
7:69364416:C:T	AUTS2	stop_gained	McCarthy et al 2014 (McCarthy et al., 2014)	Trio 58	F	0	15 (23)	Delayed developmental milestones and had supported schooling for secondary education and received support for learning disability. Diagnosed with treatment-resistant schizophrenia following a prolonged episode of psychosis with persecutory delusions, auditory hallucinations, bizarre behavior and self-neglect. Failed to respond to therapeutic trials of at least 2 antipsychotic medications, but has…	.	.	.	Likely pathogenic
3:11064071:C:T	SLC6A1	Missense	Rees et al 2020 (Rees et al., 2020)	F400026_4010	M	1	Not available	No signs of epilepsy or autism, premorbid personality was well adjusted. Graduated from college, neuropsychological testing performed at the age of 22 has shown moderate scores on cognitive tasks	.	.	.	.
17:29679366:C:T	NF1	stop_gained	Rees et al 2020 (Rees et al., 2020)	1664	M	0	21 (23.7)	No evidence for developmental delay.	National Center for Biotechnology Information. ClinVar; [VCV000230467.9], https://www.ncbi.nlm.nih.gov/clinvar/variation/VCV000230467.9 (accessed July 6, 2020).	Hereditary_cancer-predisposing_syndrome, Neurofibromatosis type_1	Pathogenic	Pathogenic
