# Supplementary material for: Schizophrenia, autism spectrum disorders and developmental disorders share specific disruptive coding mutations
Source: Nat Commun. 2021 Sep 9;12:5353. doi: 10.1038/s41467-021-25532-4 (PMC8429694; doi:10.1038/s41467-021-25532-4)
Supplement: Supplementary file 8 — Supplementary Data 5 [file 41467_2021_25532_MOESM8_ESM.xlsx]

## Sheet: Supplementary_Data_5
Publication	N probands (Male:Female)	Sample description, ascertainment and diagnostic criteria
Rees et al 2020 (Rees et al., 2020)	613 (433:180)	All probands were ascertained from general psychiatric wards or outpatient clinics and received a DSM-IV or ICD-10 diagnosis of schizophrenia or schizoaffective disorder. Individuals with a known diagnosis of intellectual disability or other neurodevelopmental disorder were not included.
Fromer et al 2014 (Fromer et al., 2014)	617 (302:315)	A SCAN instrument to perform an interview for psychotic and mood symptoms. All probands received a consensus diagnosis of schizophrenia or schizoaffective disorder was according to DSM-IV criteria on the basis of an interview and inspection of hospital notes by two clinicians. Probands attended mainstream schools which excluded people with intellectual disability.
Girard et al 2011 (Girard et al., 2011)	14 (7:7)	Cases fulfilled DSM-IV criteria for schizophrenia or schizoaffective disorders. Concordant diagnosis was reached by two clinicians based on the review of the direct structured interview using the Diagnosis Interview for Genetic Studies (DIGS version 3.0) conducted by trained psychiatrists and psychologists and on information from practitioners and family and prospectively documented clinical case…
Xu et al 2012 (Xu et al., 2012)/Takata et al 2014 (Takata et al., 2014)*	231 (156:75)	Diagnostic evaluations were done in person by specially trained clinicians using the Diagnostic Instrument for Genetic Studies (DIGS), which was translated and back-translated into Afrikaans. Upon completion of the DIGS, the interviewers assigned DSM-IV diagnoses and completed a detailed narrative report.
Gulsuner et al 2013 (Gulsuner et al., 2013)	105 (75:30)	All probands met DSM IV criteria for schizophrenia. All parents and siblings were free of major psychiatric illness; including psychotic illness, bipolar disorder and major depressive disorder.
Wang et al 2015 (Wang et al., 2015)	45 (22:23)	All participants were interviewed using the Structured Clinical Interview for the DSM-IV (SCID-P for patients and SCID-NP for parents), which was conducted by 2 trained psychiatrists. All patients met diagnostic DSM-IV criteria for schizophrenia.
Ambalavanan et al 2016 (Ambalavanan et al., 2016)	17 (11:6)	Patients meeting DSM -IIIR/DSM-IV criteria for schizophrenia with onset of psychosis before age 13. To address the concern of false positives resulting from inclusion of language disorders, we included only patients with clear positive symptoms (delusions or hallucinations) in this study. Medical or neurological disorders, or IQ under 70 were exclusionary criteria. The mean age of onset was 9.8 y…
Guipponi et al 2014 (Guipponi et al., 2014)	53 (39:14)	The schizophrenia trios (case and healthy parents) were collected at 5 different psychiatric hospitals (Text S1). In each of the families selected, the proband had a diagnosis of schizophrenia, schizoaffective disorder or non-organic psychosis (5 patients) based on the Diagnostic and Statistical Manual of Mental Disorders (DSM-IV). Families for which we could not exclude the presence of psychosis…
McCarthy et al 2014 (McCarthy et al., 2014)	54 (43:11)	Participants were screened for psychiatric disorder by a trained clinician and cases were interviewed using a structured clinical interview (Structured Clinical Interview for DSM-IV (SCID-P) (ISBN:0880489324) 1. Diagnosis of Schizophrenia or Schizoaffective Disorder was made by the consensus lifetime best estimate method using DSM-IV criteria with all available information including interview, fa…
Howrigan et al 2020 (Howrigan et al., 2020)	1,695 (1033:662)	All probands fulfilled the Diagnostic and Statistical Manual of Mental Disorders-IV criteria of SCZ for patient recruitment based on clinical observation and interview by the attending psychiatrist providing the psychiatric services.
