# Supplementary material for: Schizophrenia, autism spectrum disorders and developmental disorders share specific disruptive coding mutations
Source: Nat Commun. 2021 Sep 9;12:5353. doi: 10.1038/s41467-021-25532-4 (PMC8429694; doi:10.1038/s41467-021-25532-4)
Supplement: Supplementary file 9 — Supplementary Data 6 [file 41467_2021_25532_MOESM9_ESM.xlsx]

## Sheet: Supplementary_Data_6
Gene symbol	Entrez ID	hgnc ID	NDD gene set	DD PTV P value	DD missense P value	N SZ PTV DNVs	N SZ missense (MPC2) DNVs
CTCF	10664	13723	NDD PTV and missense	1.6e-14	1.12e-20	0	0
EEF1A2	1917	3192	NDD missense	0.00551107	1.4e-19	0	0
H3F3A	3020	4764	NDD missense	0.0339335	6.95e-19	0	0
CASK	8573	1497	NDD PTV and missense	0	1.14e-18	0	0
SOX11	6664	11191	NDD PTV and missense	3.88e-08	4.73e-18	0	0
SMC1A	8243	11111	NDD PTV and missense	0	1.03e-16	0	0
KCNQ3	3786	6297	NDD missense	0.0264866	3.92e-16	0	0
PACS2	23241	23794	NDD missense	0.23453	6.64e-16	0	0
EBF3	253738	19087	NDD PTV and missense	0	1.99e-15	1	0
GNAI1	2770	4384	NDD missense	0.0926534	2.76e-15	0	0
MED12	9968	11957	NDD PTV and missense	1.17e-10	5.09e-15	0	0
GABRA1	2554	4075	NDD missense	0.110069	5.91e-15	0	0
DYRK1A	1859	3091	NDD PTV and missense	0	6.97e-15	0	0
MAP3K7	6885	6859	NDD missense	0.173428	8.21e-15	0	0
DNM1	1759	2972	NDD missense	0.237074	8.56e-15	0	0
SCN2A	6326	10588	NDD PTV and missense	0	1e-14	2	1
SLC6A1	6529	11042	NDD PTV and missense	2.28e-08	1e-14	0	3
GRIN2B	2904	4586	NDD PTV and missense	1.61e-13	1e-14	0	1
PTEN	5728	9588	NDD PTV and missense	0	1e-14	0	1
CHD3	1107	1918	NDD PTV and missense	5.1e-07	1e-14	0	0
CREBBP	1387	2348	NDD PTV and missense	0	1e-14	0	0
DDX3X	1654	2745	NDD PTV and missense	0	1e-14	0	0
DNMT3A	1788	2978	NDD PTV and missense	1.69e-11	1e-14	0	0
FOXG1	2290	3811	NDD PTV and missense	0	1e-14	0	0
KCNB1	3745	6231	NDD PTV and missense	1.77e-09	1e-14	0	0
MECP2	4204	6990	NDD PTV and missense	1.11e-16	1e-14	0	0
PURA	5813	9701	NDD PTV and missense	1.11e-16	1e-14	0	0
SCN1A	6323	10585	NDD PTV and missense	1.49e-12	1e-14	0	0
STXBP1	6812	11444	NDD PTV and missense	0	1e-14	0	0
TCF4	6925	11634	NDD PTV and missense	1.11e-16	1e-14	0	0
SATB2	23314	21637	NDD PTV and missense	0	1e-14	0	0
FOXP1	27086	3823	NDD PTV and missense	0	1e-14	0	0
HDAC8	55869	13315	NDD PTV and missense	0	1e-14	0	0
TBL1XR1	79718	29529	NDD PTV and missense	7.77e-12	1e-14	0	0
CSNK2A1	1457	2457	NDD missense	0.000764692	1e-14	0	1
GNAO1	2775	4389	NDD missense	0.000145973	1e-14	0	1
SMARCA4	6597	11100	NDD missense	0.00161797	1e-14	0	1
HUWE1	10075	30892	NDD missense	0.593606	1e-14	0	1
ATP1A3	478	801	NDD missense	0.00269199	1e-14	0	0
KIF1A	547	888	NDD missense	0.412293	1e-14	0	0
BRAF	673	1097	NDD missense	0.241548	1e-14	0	0
CACNA1A	773	1388	NDD missense	0.00113488	1e-14	0	0
DYNC1H1	1778	2961	NDD missense	0.375736	1e-14	0	0
DSP	1832	3052	NDD missense	0.548996	1e-14	0	0
GABRB2	2561	4082	NDD missense	0.13177	1e-14	0	0
GRIN1	2902	4584	NDD missense	0.0284537	1e-14	0	0
ITPR1	3708	6180	NDD missense	0.185454	1e-14	0	0
KCNQ2	3785	6296	NDD missense	0.20701	1e-14	0	0
SMAD4	4089	6770	NDD missense	0.140598	1e-14	0	0
PPP1CB	5500	9282	NDD missense	0.000261981	1e-14	0	0
PPP2R5D	5528	9312	NDD missense	0.169491	1e-14	0	0
MAP2K1	5604	6840	NDD missense	0.104348	1e-14	0	0
PTPN11	5781	9644	NDD missense	0.170579	1e-14	0	0
SCN8A	6334	10596	NDD missense	0.0155414	1e-14	0	0
SMARCA2	6595	11098	NDD missense	0.387096	1e-14	0	0
NR2F1	7025	7975	NDD missense	0.105279	1e-14	0	0
NAA10	8260	18704	NDD missense	0.048046	1e-14	0	0
CDK13	8621	1733	NDD missense	5.02e-06	1e-14	0	0
PACS1	55690	30032	NDD missense	0.0309535	1e-14	0	0
TRAF7	84231	20456	NDD missense	0.0188836	1e-14	0	0
EP300	2033	3373	NDD PTV and missense	1.11e-16	1.01e-14	0	0
MEF2C	4208	6996	NDD PTV and missense	0	2.13e-14	0	0
DEAF1	10522	14677	NDD missense	0.0109175	2.62e-14	1	0
KCNH1	3756	6250	NDD missense	0.215108	2.72e-14	0	0
PDHA1	5160	8806	NDD PTV and missense	0	4.84e-14	0	0
PPP2R1A	5518	9302	NDD missense	0.0119793	6.83e-14	0	0
GNB1	2782	4396	NDD missense	0.106332	7.47e-14	0	0
COL4A1	1282	2202	NDD missense	0.0144594	1.58e-13	0	0
GRIN2A	2903	4585	NDD missense	0.0436557	1.62e-13	0	0
SOX5	6660	11201	NDD PTV and missense	1.67e-15	1.65e-13	0	0
WDR45	11152	28912	NDD PTV and missense	0	1.66e-13	0	0
ATP6V1A	523	851	NDD missense	0.172554	2.06e-13	0	0
KCNT1	57582	18865	NDD missense	0.291371	2.18e-13	0	0
IQSEC2	23096	29059	NDD PTV and missense	0	3.11e-13	0	0
HECW2	57520	29853	NDD missense	0.0127208	5.33e-13	0	0
FGFR3	2261	3690	NDD missense	0.213133	6.68e-13	0	0
LZTR1	8216	6742	NDD missense	0.00209163	1.03e-12	0	0
SPTAN1	6709	11273	NDD missense	0.00769064	1.05e-12	0	0
SYT1	6857	11509	NDD missense	0.00614497	1.25e-12	0	0
MED13L	23389	22962	NDD PTV and missense	1.11e-16	1.85e-12	1	1
FBXO11	80204	13590	NDD PTV and missense	2.43e-08	3.3e-12	0	0
PBX1	5087	8632	NDD missense	0.0003455	6.32e-12	0	0
ZC4H2	55906	24931	NDD PTV and missense	3.33e-16	7.25e-12	0	0
CNOT3	4849	7879	NDD PTV and missense	1.33e-10	7.71e-12	0	0
TFE3	7030	11752	NDD missense	0.00595019	8.15e-12	0	0
SPAST	6683	11233	NDD missense	0.176623	8.28e-12	0	0
DHDDS	79947	20603	NDD missense	0.109871	9.31e-12	0	0
CLCN4	1183	2022	NDD missense	0.116556	1.44e-11	0	0
KRAS	3845	6407	NDD missense	0.0499007	2.25e-11	0	1
PIK3CA	5290	8975	NDD missense	0.311386	5.38e-11	0	0
NSD1	64324	14234	NDD PTV and missense	0	7.72e-11	0	0
SLC2A1	6513	11005	NDD PTV and missense	2.22e-16	9.79e-11	0	0
TRIO	7204	12303	NDD missense	0.0134912	1.45e-10	2	0
FBXW7	55294	16712	NDD missense	0.207349	1.66e-10	0	0
CDKL5	6792	11411	NDD PTV and missense	1.55e-12	2.69e-10	0	0
GABRB3	2562	4083	NDD missense	0.129067	3.05e-10	0	0
TAF1	6872	11535	NDD missense	0.326091	3.18e-10	0	0
KMT2A	4297	7132	NDD PTV and missense	0	5.51e-10	0	0
FGFR2	2263	3689	NDD missense	0.217411	5.65e-10	0	0
CHD4	1108	1919	NDD missense	0.000400305	9.46e-10	1	1
ATP6V0A1	535	865	NDD missense	0.24193	1.04e-09	0	0
WDR37	22884	31406	NDD missense	0.140253	1.07e-09	0	0
CHD7	55636	20626	NDD PTV and missense	1.11e-16	1.16e-09	0	0
RAB14	51552	16524	NDD missense	0.070504	1.27e-09	0	0
PSMC5	5705	9552	NDD missense	0.108145	2.86e-09	0	2
RAC1	5879	9801	NDD missense	0.00273774	3e-09	0	0
ALG13	79868	30881	NDD missense	0.206892	4.04e-09	0	0
ZMYND11	10771	16966	NDD PTV and missense	2.76e-09	4.96e-09	1	0
DNM1L	10059	2973	NDD missense	0.209001	5.49e-09	0	0
KCNA2	3737	6220	NDD missense	0.00687845	8.36e-09	0	0
GNAS	2778	4392	NDD missense	0.00251335	8.46e-09	0	0
HIST1H4E	8367	4790	NDD missense	0.0244152	1.13e-08	0	0
TRPM3	80036	17992	NDD missense	0.38226	1.42e-08	0	0
DPF2	5977	9964	NDD missense	2.32e-05	1.68e-08	0	0
CACNA1C	775	1390	NDD missense	4.52e-06	2.5e-08	0	0
CTBP1	1487	2494	NDD missense	0.00664181	3.28e-08	0	0
MYT1L	23040	7623	NDD PTV and missense	2.22e-15	3.46e-08	0	0
GNB2	2783	4398	NDD missense	0.0951795	3.72e-08	0	1
KCND3	3752	6239	NDD missense	0.13702	4.83e-08	0	0
CHD2	1106	1917	NDD PTV and missense	0	4.92e-08	0	0
ABL1	25	76	NDD missense	0.0338134	5.13e-08	0	0
PIK3R2	5296	8980	NDD missense	0.18494	7.37e-08	0	0
SMARCB1	6598	11103	NDD missense	0.114224	7.65e-08	0	0
ARF1	375	652	NDD missense	0.042469	7.72e-08	0	0
ANKRD11	29123	21316	NDD PTV and missense	0	9.39e-08	0	0
COL4A3BP	10087	2205	NDD missense	0.210033	9.77e-08	0	0
TLK2	11011	11842	NDD PTV and missense	0	1.18e-07	0	1
GRIA2	2891	4572	NDD missense	0.0244419	1.26e-07	0	0
FBN1	2200	3603	NDD PTV and missense	3.73e-07	1.51e-07	0	0
EFTUD2	9343	30858	NDD PTV and missense	0	1.58e-07	0	0
PRPF8	10594	17340	NDD missense	0.00605003	1.59e-07	0	0
SHOC2	8036	15454	NDD missense	0.12518	1.63e-07	0	0
CACNA1G	8913	1394	NDD missense	0.0236235	1.64e-07	0	1
CSNK2B	1460	2460	NDD PTV and missense	8.05e-09	1.78e-07	0	1
NACC1	112939	20967	NDD missense	0.111198	2.01e-07	0	1
HK1	3098	4922	NDD missense	0.0277862	2.3e-07	0	0
MORC2	22880	23573	NDD missense	0.264435	2.52e-07	0	0
U2AF2	11338	23156	NDD missense	0.124926	2.98e-07	0	0
KDM5B	10765	18039	NDD PTV and missense	0	3.77e-07	1	0
RIT1	6016	10023	NDD missense	0.0800489	4.29e-07	0	1
SMC3	9126	2468	NDD missense	0.0662559	5.35e-07	0	0
KDM5C	8242	11114	NDD PTV and missense	7.48e-11	5.78e-07	1	0
PIK3R1	5295	8979	NDD missense	7.29e-06	6.68e-07	0	0
PHIP	55023	15673	NDD PTV and missense	3.02e-12	6.85e-07	0	0
CDK8	1024	1779	NDD missense	0.165522	8.54e-07	0	0
VAMP2	6844	12643	NDD missense	0.000735876	9.72e-07	0	0
RHOBTB2	23221	18756	NDD missense	0.0190414	1.15e-06	0	0
CACNA1E	777	1392	NDD missense	0.0329205	1.21e-06	0	0
KIF5C	3800	6325	NDD missense	0.250287	1.24e-06	0	0
EEF2	1938	3214	NDD missense	0.0215342	1.48e-06	0	0
HRAS	3265	5173	NDD missense	0.0499593	1.68e-06	0	2
AP2S1	1175	565	NDD missense	0.049433	2.02e-06	0	0
HIST1H2AC	8334	4733	NDD missense	0.000402725	2.03e-06	0	0
POLR3B	55703	30348	NDD missense	0.317704	2.23e-06	0	0
RPS6KA3	6197	10432	NDD PTV and missense	1.43e-06	2.36e-06	0	0
ZBTB20	26137	13503	NDD missense	0.000636128	2.46e-06	0	0
NFIX	4784	7788	NDD PTV	0	3.28e-06	0	0
KDM6A	7403	12637	NDD PTV	6.62e-14	3.47e-06	0	0
TAOK1	57551	29259	NDD PTV	8.56e-12	4.52e-06	0	0
KAT6A	7994	13013	NDD PTV	0	4.56e-06	0	0
ZBTB18	10472	13030	NDD PTV	1.11e-16	5.88e-06	0	0
CLTC	1213	2092	NDD PTV	3.33e-16	6.81e-06	0	0
ARID1B	57492	18040	NDD PTV	0	1.83e-05	0	0
BCL11B	64919	13222	NDD PTV	4.21e-11	2.31e-05	0	0
BCL11A	53335	13221	NDD PTV	0	9.58e-05	0	0
EHMT1	79813	24650	NDD PTV	0	0.000120944	0	0
YY1	7528	12856	NDD PTV	1.44e-09	0.000182189	0	0
SETD5	55209	25566	NDD PTV	0	0.00020282	0	0
USP9X	8239	12632	NDD PTV	0	0.000206197	0	0
ARID1A	8289	11110	NDD PTV	1.27e-08	0.000252107	0	0
NAA15	80155	30782	NDD PTV	0	0.000328324	0	0
HIST1H1E	3008	4718	NDD PTV	0	0.000359578	1	0
POU3F3	5455	9216	NDD PTV	5e-08	0.000376227	0	0
SETD2	29072	18420	NDD PTV	8.23e-07	0.000398024	0	0
TCF7L2	6934	11641	NDD PTV	9.32e-08	0.000426601	0	0
PHF6	84295	18145	NDD PTV	9.09e-08	0.000502746	0	0
SETBP1	26040	15573	NDD PTV	1.11e-16	0.00051497	0	0
PUF60	22827	17042	NDD PTV	0	0.000580724	1	1
NSD2	7468	12766	NDD PTV	2.52e-10	0.000606918	0	1
POGZ	23126	18801	NDD PTV	0	0.000775084	1	0
IRF2BPL	64207	14282	NDD PTV	0	0.000974726	0	0
PCDH19	57526	14270	NDD PTV	5.01e-08	0.0012939	0	0
KMT5B	51111	24283	NDD PTV	0	0.00146665	0	0
HNRNPK	3190	5044	NDD PTV	7.63e-12	0.00149003	0	0
NF1	4763	7765	NDD PTV	2.2e-07	0.00158063	1	0
TRIP12	9320	12306	NDD PTV	0	0.00183391	0	0
PCBP2	5094	8648	NDD PTV	1.22e-07	0.00204087	0	0
MSL2	55167	25544	NDD PTV	4.44e-16	0.00213256	0	0
KIDINS220	57498	29508	NDD PTV	7.65e-07	0.00233547	1	0
KANSL1	284058	24565	NDD PTV	1.11e-16	0.00269224	0	0
GIGYF1	64599	9126	NDD PTV	2.04e-10	0.00271792	0	0
NFIA	4774	7784	NDD PTV	1.49e-09	0.00288991	0	0
WDR26	80232	21208	NDD PTV	1.11e-16	0.00300362	0	0
SYNGAP1	8831	11497	NDD PTV	0	0.00335892	1	0
KMT2E	55904	18541	NDD PTV	3.84e-12	0.00344232	0	0
KMT2D	8085	7133	NDD PTV	0	0.00352627	1	0
SHANK3	85358	14294	NDD PTV	0	0.00442507	0	0
OTX2	5015	8522	NDD PTV	1.49e-06	0.00751226	0	0
NONO	4841	7871	NDD PTV	2.26e-07	0.00794074	0	0
KDM6B	23135	29012	NDD PTV	3.55e-15	0.00827113	1	0
TCF20	6942	11631	NDD PTV	0	0.00960807	0	0
KMT2B	9757	15840	NDD PTV	2.47e-11	0.0109249	0	0
SMAD6	4091	6772	NDD PTV	2.8e-07	0.0143993	0	0
CHD8	57680	20153	NDD PTV	1.11e-16	0.0174916	2	0
MYCN	4613	7559	NDD PTV	7.99e-08	0.0182172	0	0
ZMIZ1	57178	16493	NDD PTV	2.71e-08	0.0212912	0	0
SETD1B	23067	29187	NDD PTV	6.29e-07	0.0216426	0	0
PTCH1	5727	9585	NDD PTV	9.88e-15	0.0242502	0	0
ODC1	4953	8109	NDD PTV	3.56e-11	0.0268767	0	0
GATAD2B	57459	30778	NDD PTV	0	0.0342238	0	0
HNRNPU	3192	5048	NDD PTV	1.11e-16	0.0356486	0	0
SKI	6497	10896	NDD PTV	2.77e-13	0.0389862	0	0
ASH1L	55870	19088	NDD PTV	2.38e-07	0.0396877	0	0
ZEB2	9839	14881	NDD PTV	0	0.0409232	0	0
TAB2	23118	17075	NDD PTV	2.56e-09	0.0457491	0	0
ADNP	23394	15766	NDD PTV	0	0.0506896	0	0
KIF11	3832	6388	NDD PTV	4.97e-11	0.0714989	0	0
AMER1	139285	26837	NDD PTV	2.59e-09	0.0722522	0	0
SETD1A	9739	29010	NDD PTV	9.34e-10	0.0727009	3	0
STAG2	10735	11355	NDD PTV	1.25e-09	0.0861465	0	0
WAC	51322	17327	NDD PTV	0	0.0897981	0	0
CUL4B	8450	2555	NDD PTV	1.81e-06	0.0931209	0	1
ZNF148	7707	12933	NDD PTV	4.17e-08	0.0944726	0	0
NEXMIF	340533	29433	NDD PTV	0	0.0977796	0	0
GATA3	2625	4172	NDD PTV	1.24e-07	0.100473	0	0
QRICH1	54870	24713	NDD PTV	0	0.125304	0	0
SIN3A	25942	19353	NDD PTV	0	0.138066	0	0
CUL3	8452	2553	NDD PTV	3.17e-12	0.139323	0	1
PHF12	57649	20816	NDD PTV	4.84e-07	0.141199	0	0
CTNNB1	1499	2514	NDD PTV	0	0.149792	0	0
DCX	1641	2714	NDD PTV	2.24e-06	0.150909	0	0
ZFHX3	463	777	NDD PTV	1.18e-10	0.151167	0	0
CTNND1	1500	2515	NDD PTV	5.42e-07	0.151671	0	0
SYNCRIP	10492	16918	NDD PTV	3.12e-08	0.154592	0	0
PHF21A	51317	24156	NDD PTV	2.31e-09	0.160376	0	0
FOXP2	93986	13875	NDD PTV	5.33e-10	0.161719	0	0
HIVEP2	3097	4921	NDD PTV	3.98e-10	0.163613	0	1
SEMA6B	10501	10739	NDD PTV	2.81e-07	0.172953	0	0
KAT6B	23522	17582	NDD PTV	0	0.184952	0	0
BRPF1	7862	14255	NDD PTV	2.44e-12	0.189842	1	0
BCOR	54880	20893	NDD PTV	3.75e-14	0.195876	0	0
MIB1	57534	21086	NDD PTV	3.51e-12	0.196416	0	0
SOX2	6657	11195	NDD PTV	1.06e-08	0.20524	0	0
CAMTA1	23261	18806	NDD PTV	9.83e-14	0.224014	0	0
ZMYM2	7750	12989	NDD PTV	8.47e-10	0.235142	1	0
AUTS2	26053	14262	NDD PTV	0	0.243587	1	0
SPEN	23013	17575	NDD PTV	1.37e-13	0.252315	0	0
SET	6418	10760	NDD PTV	3.64e-10	0.277797	0	0
SOX10	6663	11190	NDD PTV	1.45e-09	0.283603	0	0
CNKSR2	22866	19701	NDD PTV	7.41e-09	0.296294	0	0
RAI1	10743	9834	NDD PTV	3.06e-11	0.309539	0	0
ZNF292	23036	18410	NDD PTV	0	0.321963	0	0
FOSL2	2355	3798	NDD PTV	1.66e-06	0.35516	0	0
TCF3	6929	11633	NDD PTV	6.26e-08	0.367563	0	0
UBE3A	7337	12496	NDD PTV	9.95e-14	0.394413	0	0
TBR1	10716	11590	NDD PTV	8.3e-07	0.444056	0	0
KMT2C	58508	13726	NDD PTV	2.33e-11	1	2	0
SRCAP	10847	16974	NDD PTV	0	1	1	0
MAGEL2	54551	6814	NDD PTV	0	1	1	0
DLG4	1742	2903	NDD PTV	0	1	0	1
GLI3	2737	4319	NDD PTV	1.67e-07	1	0	0
GSK3B	2932	4617	NDD PTV	7.67e-07	1	0	0
HNRNPD	3184	5036	NDD PTV	4.31e-11	1	0	0
MN1	4330	7180	NDD PTV	0	1	0	0
MOBP	4336	7189	NDD PTV	1.27e-06	1	0	0
SON	6651	11183	NDD PTV	0	1	0	0
PPM1D	8493	9277	NDD PTV	0	1	0	0
MSL3	10943	7370	NDD PTV	2.09e-11	1	0	0
TNRC6B	23112	29190	NDD PTV	1.24e-06	1	0	0
SRRM2	23524	16639	NDD PTV	1.11e-16	1	0	0
AHDC1	27245	25230	NDD PTV	0	1	0	0
ZBTB7A	51341	18078	NDD PTV	2.21e-07	1	0	0
NDUFB11	54539	20372	NDD PTV	8.5e-08	1	0	0
ASXL2	55252	23805	NDD PTV	7.61e-08	1	0	0
MBD5	55777	20444	NDD PTV	8.75e-14	1	0	0
PRR12	57479	29217	NDD PTV	4.74e-11	1	0	0
RFX7	64864	25777	NDD PTV	1.27e-06	1	0	0
ZFHX4	79776	30939	NDD PTV	1.61e-08	1	0	0
ASXL3	80816	29357	NDD PTV	0	1	0	0
PTCHD1	139411	26392	NDD PTV	2.53e-07	1	0	0
ASXL1	171023	18318	NDD PTV	0	1	0	0
ARID2	196528	18037	NDD PTV	0	1	0	0
CHAMP1	283489	20311	NDD PTV	0	1	0	0
