# Supplementary material for: Schizophrenia, autism spectrum disorders and developmental disorders share specific disruptive coding mutations
Source: Nat Commun. 2021 Sep 9;12:5353. doi: 10.1038/s41467-021-25532-4 (PMC8429694; doi:10.1038/s41467-021-25532-4)
Supplement: Supplementary file 10 — Supplementary Data 7 [file 41467_2021_25532_MOESM10_ESM.xlsx]

## Sheet: Supplementary_Data_7
Chromosome	Position	Reference allele	Alternative allele	Gene symbol	Variant annotation	Tri-nucleotide mutation rate	HGNC_ID	Variant set (primary = 1, comparator = 0)
1	871216	G	A	SAMD11	missense_variant	7.89041e-08	28706	0
1	877862	T	C	SAMD11	missense_variant	6.39635e-09	28706	0
1	878022	G	A	SAMD11	missense_variant	8.73854e-08	28706	0
1	879375	C	T	SAMD11	stop_gained	8.54831e-08	28706	0
1	879544	G	C	SAMD11	synonymous_variant	2.46307e-09	28706	0
1	880107	C	A	NOC2L	missense_variant	1.78704e-09	24517	0
1	880500	G	C	NOC2L	missense_variant	1.63111e-09	24517	0
1	881802	C	T	NOC2L	missense_variant	1.22703e-07	24517	0
1	883899	T	C	NOC2L	missense_variant	4.77525e-09	24517	0
1	887940	G	A	NOC2L	missense_variant	7.89041e-08	24517	0
1	888654	T	C	NOC2L	synonymous_variant	1.11461e-08	24517	0
1	896115	C	T	KLHL17	synonymous_variant	7.98703e-09	24023	0
1	896879	C	T	KLHL17	missense_variant	8.54831e-08	24023	0
1	897080	G	A	KLHL17	missense_variant	9.82089e-09	24023	0
1	897281	C	G	KLHL17	missense_variant	1.89994e-09	24023	0
1	897349	G	A	KLHL17	synonymous_variant	7.69841e-09	24023	0
1	897417	C	T	KLHL17	missense_variant	8.31127e-09	24023	0
1	897739	T	C	KLHL17	missense_variant	6.39635e-09	24023	0
1	897757	A	T	KLHL17	missense_variant	1.71616e-09	24023	0
1	900398	G	A	KLHL17	missense_variant	7.89041e-08	24023	0
1	905962	C	T	PLEKHN1	missense_variant	7.77258e-08	25284	0
1	906101	G	A	PLEKHN1	synonymous_variant	8.73854e-08	25284	0
1	906105	G	A	PLEKHN1	missense_variant	7.89041e-08	25284	0
1	909382	G	A	PLEKHN1	missense_variant	9.10553e-08	25284	0
1	914314	G	T	PERM1	missense_variant	4.59177e-09	28208	0
1	914518	C	T	C1orf170	missense_variant	9.09681e-08	28208	0
1	949824	G	A	ISG15	missense_variant	9.10553e-08	4053	0
1	979334	G	A	AGRN	missense_variant	7.89041e-08	329	0
1	979558	G	A	AGRN	missense_variant	8.73854e-08	329	0
1	980895	G	A	AGRN	missense_variant	8.12298e-09	329	0
1	981165	G	A	AGRN	synonymous_variant	9.10553e-08	329	0
1	981968	G	A	AGRN	missense_variant	1.24703e-07	329	0
1	982303	G	A	AGRN	synonymous_variant	8.73854e-08	329	0
1	983039	C	A	AGRN	synonymous_variant	8.12468e-09	329	0
1	983257	G	A	AGRN	missense_variant	1.24703e-07	329	0
1	983595	C	T	AGRN	missense_variant	7.98703e-09	329	0
1	984324	C	T	AGRN	missense_variant	8.54831e-08	329	0
1	984984	G	A	AGRN	missense_variant	8.20791e-09	329	0
1	985842	G	A	AGRN	missense_variant	7.89041e-08	329	0
1	990224	G	T	AGRN	missense_variant	6.88359e-09	329	0
1	1007273	C	T	RNF223	missense_variant	8.54831e-08	40020	0
1	1019717	C	T	C1orf159	missense_variant	8.54831e-08	26062	0
1	1021370	G	A	C1orf159	synonymous_variant	8.20791e-09	26062	0
1	1022937	G	A	C1orf159	synonymous_variant	8.73854e-08	26062	0
1	1114699	G	T	TTLL10	missense_variant	5.90807e-09	26693	0
1	1114704	C	T	TTLL10	stop_gained	7.77258e-08	26693	0
1	1115037	G	A	TTLL10	missense_variant	8.20791e-09	26693	0
1	1115515	C	G	TTLL10	missense_variant	1.95516e-09	26693	0
1	1118426	A	G	TTLL10	missense_variant	3.58794e-09	26693	0
1	1119399	C	A	TTLL10	missense_variant	7.31389e-09	26693	0
1	1133061	C	T	TTLL10	missense_variant	9.09681e-08	26693	0
1	1139535	T	C	TNFRSF18	synonymous_variant	6.39635e-09	11914	0
1	1140791	C	T	TNFRSF18	missense_variant	9.09681e-08	11914	0
1	1141800	C	T	TNFRSF18	missense_variant	9.09681e-08	11914	0
1	1148414	G	A	TNFRSF4	missense_variant	9.10553e-08	11918	0
1	1149474	G	A	TNFRSF4	missense_variant	8.12298e-09	11918	0
1	1154265	G	A	SDF4	missense_variant	8.73854e-08	24188	0
1	1168063	G	T	B3GALT6	missense_variant	1.65482e-09	17978	1
1	1198757	G	A	UBE2J2	synonymous_variant	7.89041e-08	19268	0
1	1217674	T	C	SCNN1D	synonymous_variant	6.39635e-09	10601	0
1	1222518	C	A	SCNN1D	stop_gained	4.69935e-09	10601	0
1	1223150	G	A	SCNN1D	synonymous_variant	8.73854e-08	10601	0
1	1225754	G	A	SCNN1D	missense_variant	9.10553e-08	10601	0
1	1225917	G	A	SCNN1D	missense_variant	8.73854e-08	10601	0
1	1226690	C	G	SCNN1D	synonymous_variant	4.75118e-09	10601	0
1	1226690	C	T	SCNN1D	synonymous_variant	9.09681e-08	10601	0
1	1244035	G	A	PUSL1	synonymous_variant	8.73854e-08	26914	0
1	1246059	G	A	PUSL1	missense_variant	9.63506e-09	26914	0
1	1246327	G	A	PUSL1	synonymous_variant	6.11203e-09	26914	0
1	1246331	G	A	PUSL1	missense_variant	8.12298e-09	26914	0
1	1246345	C	A	PUSL1	synonymous_variant	2.65265e-09	26914	0
1	1249140	C	G	INTS11	missense_variant	4.75118e-09	26052	0
1	1254347	G	A	INTS11	missense_variant	7.89041e-08	26052	0
1	1257355	G	A	INTS11	missense_variant	7.89041e-08	26052	0
1	1267628	C	G	TAS1R3	missense_variant	6.73843e-09	15661	0
1	1267749	G	A	TAS1R3	missense_variant	8.73854e-08	15661	0
1	1267942	T	C	TAS1R3	missense_variant	6.39635e-09	15661	0
1	1269522	T	C	TAS1R3	missense_variant	6.39635e-09	15661	0
1	1269662	G	A	TAS1R3	missense_variant	1.24703e-07	15661	0
1	1273984	G	T	DVL1	synonymous_variant	2.05602e-09	3084	0
1	1273993	G	A	DVL1	synonymous_variant	8.73854e-08	3084	0
1	1274774	G	A	DVL1	missense_variant	1.24703e-07	3084	0
1	1275124	G	A	DVL1	synonymous_variant	8.20791e-09	3084	0
1	1284388	T	C	DVL1	missense_variant	4.77525e-09	3084	0
1	1284392	C	G	DVL1	synonymous_variant	1.35689e-09	3084	0
1	1290284	C	T	MXRA8	missense_variant	1.22703e-07	7542	0
1	1291116	G	A	MXRA8	synonymous_variant	9.10553e-08	7542	0
1	1309213	G	A	AURKAIP1	stop_gained	6.59323e-09	24114	0
1	1324005	C	T	CCNL2	splice_donor_variant	9.77035e-09	20570	0
1	1326157	G	A	CCNL2	missense_variant	9.10553e-08	20570	0
1	1334520	T	A	CCNL2	missense_variant	1.81629e-09	20570	0
1	1354906	G	A	ANKRD65	missense_variant	1.24703e-07	42950	0
1	1363023	G	A	TMEM88B	synonymous_variant	8.73854e-08	37099	0
1	1372518	G	A	VWA1	synonymous_variant	7.69841e-09	30910	0
1	1372538	G	A	VWA1	missense_variant	1.24703e-07	30910	0
1	1372587	C	G	VWA1	synonymous_variant	3.0116e-09	30910	0
1	1389767	A	G	ATAD3C	missense_variant	4.69465e-09	32151	0
1	1391283	C	T	ATAD3C	missense_variant	1.22703e-07	32151	0
1	1392534	G	T	ATAD3C	missense_variant	2.05602e-09	32151	0
1	1423250	C	T	ATAD3B	missense_variant	7.62181e-09	24007	0
1	1470752	G	A	TMEM240	missense_variant	9.10553e-08	25186	0
1	1471146	C	T	TMEM240	missense_variant	9.09681e-08	25186	0
1	1475684	C	G	TMEM240	missense_variant	2.00649e-09	25186	0
1	1509929	C	T	SSU72	synonymous_variant	1.22703e-07	25016	0
1	1535203	G	A	FNDC10	stop_gained	6.11203e-09	42951	0
1	1559308	G	T	MIB2	missense_variant	2.30908e-09	30577	0
1	1562119	G	C	MIB2	synonymous_variant	4.72579e-09	30577	0
1	1562745	C	T	MIB2	missense_variant	1.22703e-07	30577	0
1	1562813	C	T	MIB2	synonymous_variant	1.22703e-07	30577	0
1	1563135	C	T	MIB2	missense_variant	6.54839e-09	30577	0
1	1564548	G	A	MIB2	synonymous_variant	5.35737e-09	30577	0
1	1564772	C	A	MIB2	missense_variant	2.88648e-09	30577	0
1	1567662	G	C	MMP23B	missense_variant	2.07301e-09	7171	0
1	1567752	A	T	MMP23B	missense_variant	1.14868e-09	7171	0
1	1572286	G	T	CDK11B	synonymous_variant	7.92377e-09	1729	0
1	1597368	T	C	SLC35E2B	synonymous_variant	6.39635e-09	33941	0
1	1688625	T	G	NADK	missense_variant	1.92046e-09	29831	0
1	1688636	C	T	NADK	missense_variant	6.54839e-09	29831	0
1	1691295	C	A	NADK	missense_variant	7.31389e-09	29831	0
1	1693469	G	C	NADK	missense_variant	2.4772e-09	29831	0
1	1720516	C	T	GNB1	missense_variant	7.78453e-09	4396	1
1	1721922	C	A	GNB1	missense_variant	2.53656e-09	4396	1
1	1721970	A	T	GNB1	missense_variant	2.19629e-09	4396	1
1	1735935	T	C	GNB1	missense_variant	5.7165e-09	4396	1
1	1736013	G	T	GNB1	missense_variant	2.98833e-09	4396	1
1	1737942	A	G	GNB1	missense_variant	5.64722e-09	4396	1
1	1737942	A	C	GNB1	missense_variant	1.21597e-09	4396	1
1	1737948	T	C	GNB1	missense_variant	2.95323e-09	4396	1
1	1737952	C	T	GNB1	missense_variant	6.04522e-09	4396	1
1	1737964	C	T	GNB1	missense_variant	6.54839e-09	4396	1
1	1747243	C	T	GNB1	missense_variant	9.09681e-08	4396	0
1	1747258	G	T	GNB1	missense_variant	6.88359e-09	4396	0
1	1849510	G	C	TMEM52	missense_variant	2.06455e-09	27916	0
1	1849545	G	A	TMEM52	synonymous_variant	7.7065e-09	27916	0
1	1861744	C	T	CFAP74	missense_variant	1.22703e-07	27917	0
1	1904457	C	T	CFAP74	missense_variant	8.31127e-09	29368	0
1	1905603	G	A	CFAP74	stop_gained	8.73854e-08	29368	0
1	1956406	G	A	GABRD	missense_variant	1.24703e-07	4084	0
1	1956411	C	T	GABRD	synonymous_variant	7.62181e-09	4084	0
1	1956966	A	C	GABRD	missense_variant	1.93185e-09	4084	0
1	1957155	G	A	GABRD	missense_variant	9.10553e-08	4084	0
1	1982097	G	T	PRKCZ	stop_gained	2.05602e-09	9412	0
1	2066753	C	T	PRKCZ	synonymous_variant	1.22703e-07	9412	0
1	2082319	C	T	PRKCZ	missense_variant	8.54831e-08	9412	1
1	2117525	G	A	FAAP20	synonymous_variant	7.7065e-09	26428	0
1	2160305	G	T	SKI	missense_variant	5.90807e-09	10896	1
1	2160471	C	G	SKI	missense_variant	2.31382e-09	10896	1
1	2160554	G	A	SKI	missense_variant	7.69841e-09	10896	1
1	2160941	C	T	SKI	stop_gained	6.04522e-09	10896	1
1	2234766	C	T	SKI	stop_gained	9.09681e-08	10896	1
1	2234832	C	T	SKI	stop_gained	9.09681e-08	10896	1
1	2237566	G	A	SKI	synonymous_variant	5.37216e-09	10896	0
1	2237568	A	T	SKI	missense_variant	1.08152e-09	10896	1
1	2238108	C	T	SKI	synonymous_variant	9.77035e-09	10896	0
1	2304020	C	T	MORN1	synonymous_variant	7.77258e-08	25852	0
1	2328553	A	T	RER1	splice_acceptor_variant	1.04146e-09	30309	0
1	2328643	G	A	RER1	missense_variant	7.89041e-08	30309	0
1	2333636	C	T	RER1	missense_variant	8.31127e-09	30309	0
1	2333763	G	A	RER1	synonymous_variant	7.89041e-08	30309	0
1	2337978	G	A	PEX10	missense_variant	1.24703e-07	8851	0
1	2338033	A	G	PEX10	missense_variant	3.57778e-09	8851	0
1	2338274	C	T	PEX10	missense_variant	8.31127e-09	8851	0
1	2338386	C	T	PEX10	synonymous_variant	5.56583e-09	8851	0
1	2338387	A	G	PEX10	missense_variant	6.40038e-09	8851	0
1	2338389	C	T	PEX10	synonymous_variant	8.54831e-08	8851	0
1	2410013	C	T	PLCH2	missense_variant	9.09681e-08	29037	0
1	2418667	C	T	PLCH2	synonymous_variant	9.77035e-09	29037	0
1	2433794	G	A	PLCH2	missense_variant	9.10553e-08	29037	0
1	2435545	T	C	PLCH2	synonymous_variant	6.39635e-09	29037	0
1	2435632	C	A	PLCH2	missense_variant	7.31389e-09	29037	0
1	2435906	C	T	PLCH2	missense_variant	9.09681e-08	29037	0
1	2436277	A	G	PLCH2	synonymous_variant	6.40038e-09	29037	0
1	2436287	C	T	PLCH2	missense_variant	1.22703e-07	29037	0
1	2436397	T	C	PLCH2	synonymous_variant	6.39635e-09	29037	0
1	2436528	G	A	PLCH2	missense_variant	9.10553e-08	29037	0
1	2445885	C	T	PANK4	synonymous_variant	7.77258e-08	19366	0
1	2449627	C	T	PANK4	synonymous_variant	9.09681e-08	19366	0
1	2451240	C	T	PANK4	missense_variant	7.64219e-09	19366	0
1	2451276	C	T	PANK4	missense_variant	8.54831e-08	19366	0
1	2451781	C	T	PANK4	missense_variant	8.54831e-08	19366	0
1	2452286	T	C	PANK4	missense_variant	5.6431e-09	19366	0
1	2461379	C	A	HES5	synonymous_variant	2.88648e-09	19764	0
1	2489228	G	A	TNFRSF14	missense_variant	7.82065e-09	11912	0
1	2489243	G	A	TNFRSF14	missense_variant	8.20792e-09	11912	0
1	2489804	C	T	TNFRSF14	synonymous_variant	8.54831e-08	11912	0
1	2489818	G	A	TNFRSF14	missense_variant	8.12298e-09	11912	0
1	2491351	G	C	TNFRSF14	missense_variant	4.72579e-09	11912	0
1	2494624	T	C	TNFRSF14	missense_variant	7.34917e-09	11912	0
1	2528075	G	A	MMEL1	synonymous_variant	1.24703e-07	14668	0
1	2528127	G	A	MMEL1	missense_variant	8.73854e-08	14668	0
1	2535383	G	A	MMEL1	synonymous_variant	1.24703e-07	14668	0
1	2535660	T	C	MMEL1	missense_variant	2.95323e-09	14668	0
1	2540804	G	A	MMEL1	missense_variant	1.24703e-07	14668	0
1	2540828	C	T	MMEL1	missense_variant	9.09681e-08	14668	0
1	2572852	C	G	TTC34	missense_variant	1.95516e-09	34297	0
1	2572954	G	A	TTC34	synonymous_variant	8.73854e-08	34297	0
1	2573086	C	G	TTC34	synonymous_variant	1.7005e-09	34297	0
1	2938820	G	A	ACTRT2	synonymous_variant	9.10553e-08	24026	0
1	3102693	C	T	PRDM16	synonymous_variant	1.22703e-07	14000	0
1	3102875	C	G	PRDM16	missense_variant	1.95516e-09	14000	0
1	3102904	G	A	PRDM16	missense_variant	7.89041e-08	14000	0
1	3102942	G	T	PRDM16	synonymous_variant	2.67051e-09	14000	0
1	3327993	G	A	PRDM16	missense_variant	9.10553e-08	14000	0
1	3328441	C	T	PRDM16	synonymous_variant	9.09681e-08	14000	0
1	3342681	C	T	PRDM16	missense_variant	7.77258e-08	14000	0
1	3342727	G	A	PRDM16	synonymous_variant	9.10553e-08	14000	0
1	3350335	C	T	PRDM16	missense_variant	1.22703e-07	14000	0
1	3379729	C	T	ARHGEF16	synonymous_variant	9.09681e-08	15515	0
1	3385465	G	A	ARHGEF16	missense_variant	7.82065e-09	15515	0
1	3386101	G	C	ARHGEF16	missense_variant	2.95543e-09	15515	0
1	3394507	C	T	ARHGEF16	synonymous_variant	9.09681e-08	15515	0
1	3395073	G	A	ARHGEF16	missense_variant	9.10553e-08	15515	0
1	3411037	C	T	MEGF6	missense_variant	8.54831e-08	3232	0
1	3411291	G	A	MEGF6	missense_variant	9.10553e-08	3232	0
1	3412493	G	A	MEGF6	missense_variant	7.69841e-09	3232	0
1	3413293	T	C	MEGF6	missense_variant	5.6431e-09	3232	0
1	3421826	C	T	MEGF6	missense_variant	9.09681e-08	3232	0
1	3440768	C	T	MEGF6	missense_variant	9.09681e-08	3232	0
1	3519083	C	T	MEGF6	synonymous_variant	9.09681e-08	3232	0
1	3548868	T	G	WRAP73	synonymous_variant	1.80761e-09	12759	0
1	3624203	G	A	TP73	missense_variant	1.24703e-07	12003	0
1	3643686	C	T	TP73	missense_variant	1.22703e-07	12003	0
1	3644209	G	A	TP73	missense_variant	8.73854e-08	12003	1
1	3644746	C	T	TP73	missense_variant	8.54831e-08	12003	0
1	3645988	A	G	TP73	missense_variant	6.40038e-09	12003	0
1	3647495	C	T	TP73	missense_variant	9.09681e-08	12003	0
1	3692364	C	G	SMIM1	missense_variant	2.08691e-09	44204	0
1	3703749	G	A	LRRC47	synonymous_variant	8.73854e-08	29207	0
1	3712964	A	G	LRRC47	missense_variant	6.40038e-09	29207	1
1	3732936	T	C	CEP104	splice_acceptor_variant	6.39635e-09	24866	0
1	3740069	C	T	CEP104	missense_variant	9.09681e-08	24866	0
1	3746519	C	T	CEP104	missense_variant	7.77258e-08	24866	0
1	3747668	C	T	CEP104	missense_variant	9.09681e-08	24866	0
1	3753965	G	A	CEP104	missense_variant	6.59323e-09	24866	0
1	3754079	C	T	CEP104	missense_variant	7.77258e-08	24866	0
1	3756221	C	T	CEP104	missense_variant	8.54831e-08	24866	0
1	3768907	C	T	CEP104	missense_variant	9.09681e-08	24866	0
1	3800241	C	T	DFFB	missense_variant	6.04522e-09	2773	0
1	3809553	C	A	C1orf174	missense_variant	4.69935e-09	27915	0
1	4772092	G	A	AJAP1	synonymous_variant	8.73854e-08	30801	0
1	4772263	C	G	AJAP1	synonymous_variant	6.66908e-09	30801	0
1	4772296	T	G	AJAP1	synonymous_variant	1.29517e-09	30801	0
1	4772523	C	T	AJAP1	missense_variant	9.09681e-08	30801	0
1	4772620	G	A	AJAP1	synonymous_variant	8.73854e-08	30801	0
1	5924061	C	G	NPHP4	synonymous_variant	2.08691e-09	19104	0
1	5924544	G	A	NPHP4	missense_variant	7.89041e-08	19104	0
1	5925330	A	T	NPHP4	missense_variant	2.47358e-09	19104	0
1	5927114	G	A	NPHP4	synonymous_variant	1.24703e-07	19104	0
1	5935092	C	T	NPHP4	synonymous_variant	7.77258e-08	19104	0
1	5950952	G	A	NPHP4	synonymous_variant	7.89041e-08	19104	0
1	5967226	G	A	NPHP4	synonymous_variant	6.11203e-09	19104	0
1	5967252	G	A	NPHP4	missense_variant	8.73854e-08	19104	0
1	6007218	C	T	NPHP4	synonymous_variant	9.09681e-08	19104	0
1	6007252	C	T	NPHP4	missense_variant	8.54831e-08	19104	0
1	6008170	C	G	NPHP4	missense_variant	1.89994e-09	19104	0
1	6012771	G	A	NPHP4	missense_variant	6.11203e-09	19104	0
1	6012820	G	C	NPHP4	synonymous_variant	1.96864e-09	19104	0
1	6154517	C	T	KCNAB2	missense_variant	1.22703e-07	6229	1
1	6154542	C	G	KCNAB2	missense_variant	1.91378e-09	6229	1
1	6172270	G	A	CHD5	synonymous_variant	1.24703e-07	16816	0
1	6173016	T	A	CHD5	missense_variant	1.05897e-09	16816	0
1	6185825	C	T	CHD5	splice_donor_variant	8.78515e-09	16816	1
1	6185825	C	A	CHD5	splice_donor_variant	1.99551e-09	16816	1
1	6188596	G	A	CHD5	synonymous_variant	9.10553e-08	16816	0
1	6188926	C	T	CHD5	synonymous_variant	9.09681e-08	16816	0
1	6191718	G	A	CHD5	missense_variant	9.10553e-08	16816	1
1	6195315	G	A	CHD5	missense_variant	9.10553e-08	16816	1
1	6195421	C	G	CHD5	missense_variant	1.95516e-09	16816	1
1	6196634	T	G	CHD5	missense_variant	1.29517e-09	16816	1
1	6202264	C	T	CHD5	missense_variant	8.54831e-08	16816	1
1	6202367	G	C	CHD5	missense_variant	1.96864e-09	16816	1
1	6202615	G	A	CHD5	synonymous_variant	6.59323e-09	16816	0
1	6203882	C	T	CHD5	splice_donor_variant	1.22703e-07	16816	1
1	6214848	G	A	CHD5	missense_variant	8.73854e-08	16816	0
1	6270998	G	A	RNF207	synonymous_variant	7.69841e-09	32947	0
1	6279368	C	T	RNF207	synonymous_variant	1.22703e-07	32947	0
1	6304634	C	T	HES3	synonymous_variant	9.09681e-08	26226	0
1	6309558	T	G	GPR153	missense_variant	1.80761e-09	23618	0
1	6313898	C	T	GPR153	synonymous_variant	8.54831e-08	23618	0
1	6314088	T	C	GPR153	missense_variant	1.20348e-08	23618	0
1	6314771	G	A	GPR153	synonymous_variant	9.10553e-08	23618	0
1	6399649	C	G	ACOT7	missense_variant	2.08691e-09	24157	0
1	6409901	C	T	ACOT7	missense_variant	1.22703e-07	24157	0
1	6479735	G	C	HES2	missense_variant	4.72579e-09	16005	1
1	6512002	C	T	ESPN	missense_variant	9.09681e-08	13281	0
1	6521574	C	T	TNFRSF25	missense_variant	7.62181e-09	11910	0
1	6522052	A	G	TNFRSF25	splice_donor_variant	6.57179e-09	11910	0
1	6522107	G	A	TNFRSF25	missense_variant	8.73854e-08	11910	0
1	6528287	G	A	PLEKHG5	missense_variant	9.10553e-08	29105	0
1	6529261	C	A	PLEKHG5	missense_variant	1.99551e-09	29105	0
1	6529495	A	G	PLEKHG5	missense_variant	5.64722e-09	29105	0
1	6534177	C	T	PLEKHG5	missense_variant	7.78453e-09	29105	0
1	6592788	G	A	NOL9	stop_gained	9.10553e-08	26265	0
1	6640897	G	C	ZBTB48	missense_variant	2.4772e-09	4930	0
1	6641125	A	T	ZBTB48	missense_variant	1.08152e-09	4930	0
1	6642297	G	T	ZBTB48	synonymous_variant	5.90807e-09	4930	0
1	6642301	G	A	ZBTB48	missense_variant	7.89041e-08	4930	0
1	6648123	T	A	ZBTB48	missense_variant	2.13098e-09	4930	0
1	6649026	C	T	ZBTB48	synonymous_variant	9.77035e-09	4930	0
1	6653609	G	A	KLHL21	missense_variant	8.76016e-09	29041	0
1	6659151	G	A	KLHL21	synonymous_variant	7.89041e-08	29041	0
1	6659164	G	C	KLHL21	missense_variant	4.72579e-09	29041	0
1	6659437	G	A	KLHL21	missense_variant	8.73854e-08	29041	0
1	6697519	C	G	DNAJC11	missense_variant	3.0116e-09	25570	0
1	6705166	A	C	DNAJC11	missense_variant	1.9105e-09	25570	0
1	6885265	A	G	CAMTA1	missense_variant	4.28986e-09	18806	0
1	7309651	G	A	CAMTA1	missense_variant	5.37216e-09	18806	0
1	7700525	C	A	CAMTA1	stop_gained	8.12468e-09	18806	1
1	7700562	G	T	CAMTA1	stop_gained	2.05602e-09	18806	1
1	7724149	C	T	CAMTA1	synonymous_variant	8.78515e-09	18806	0
1	7724780	G	A	CAMTA1	missense_variant	9.10553e-08	18806	0
1	7724863	C	T	CAMTA1	synonymous_variant	7.77258e-08	18806	0
1	7796454	C	T	CAMTA1	synonymous_variant	7.77258e-08	18806	0
1	7797375	C	T	CAMTA1	missense_variant	7.77258e-08	18806	0
1	7811340	C	T	CAMTA1	stop_gained	6.04522e-09	18806	1
1	7869031	A	G	PER3	synonymous_variant	4.59669e-09	8847	0
1	7887332	C	T	PER3	synonymous_variant	9.09681e-08	8847	0
1	7910954	C	T	UTS2	synonymous_variant	9.09681e-08	12636	0
1	7913479	C	T	UTS2	missense_variant	1.22703e-07	12636	0
1	7993330	A	G	TNFRSF9	missense_variant	4.59669e-09	11924	0
1	7998824	G	A	TNFRSF9	synonymous_variant	8.73854e-08	11924	0
1	7999974	A	G	TNFRSF9	synonymous_variant	4.59669e-09	11924	0
1	8030969	G	T	PARK7	stop_gained	2.05602e-09	16369	0
1	8045044	C	G	PARK7	missense_variant	1.7005e-09	16369	0
1	8073418	G	A	ERRFI1	missense_variant	6.59323e-09	18185	0
1	8073504	A	G	ERRFI1	synonymous_variant	1.19983e-08	18185	0
1	8073831	G	A	ERRFI1	synonymous_variant	9.10553e-08	18185	0
1	8074138	A	T	ERRFI1	missense_variant	1.04146e-09	18185	0
1	8384542	G	A	SLC45A1	synonymous_variant	5.37216e-09	17939	0
1	8384744	G	A	SLC45A1	missense_variant	7.89041e-08	17939	0
1	8385396	C	T	SLC45A1	missense_variant	9.09681e-08	17939	0
1	8390273	C	T	SLC45A1	synonymous_variant	7.77258e-08	17939	0
1	8390710	A	G	SLC45A1	missense_variant	5.42581e-09	17939	0
1	8395536	G	A	SLC45A1	missense_variant	7.89041e-08	17939	0
1	8415596	A	T	RERE	missense_variant	1.14868e-09	9965	0
1	8416255	T	C	RERE	missense_variant	6.61883e-09	9965	0
1	8418291	T	A	RERE	missense_variant	1.40451e-09	9965	0
1	8418302	G	C	RERE	missense_variant	2.4772e-09	9965	0
1	8418302	G	T	RERE	missense_variant	2.65724e-09	9965	0
1	8418309	T	C	RERE	missense_variant	6.61883e-09	9965	0
1	8418707	G	A	RERE	synonymous_variant	9.82089e-09	9965	0
1	8418810	G	C	RERE	missense_variant	2.46307e-09	9965	0
1	8418823	C	T	RERE	missense_variant	7.77258e-08	9965	0
1	8418828	A	G	RERE	missense_variant	6.40038e-09	9965	0
1	8419927	C	T	RERE	missense_variant	8.54831e-08	9965	0
1	8419976	C	T	RERE	missense_variant	9.09681e-08	9965	0
1	8420026	C	T	RERE	missense_variant	9.09681e-08	9965	0
1	8420270	G	A	RERE	synonymous_variant	1.24703e-07	9965	0
1	8421289	G	A	RERE	stop_gained	5.35737e-09	9965	1
1	8422882	C	T	RERE	missense_variant	9.09681e-08	9965	0
1	8923352	G	A	ENO1	missense_variant	7.89041e-08	3350	0
1	8923393	C	T	ENO1	synonymous_variant	6.04522e-09	3350	0
1	8925446	C	G	ENO1	missense_variant	1.35689e-09	3350	0
1	8932000	T	C	ENO1	missense_variant	1.11461e-08	3350	0
1	9009400	A	G	CA6	missense_variant	6.40038e-09	1380	0
1	9074856	C	T	SLC2A7	missense_variant	7.77258e-08	13445	0
1	9086388	G	A	SLC2A7	missense_variant	8.73854e-08	13445	0
1	9097664	G	T	SLC2A5	missense_variant	1.65482e-09	11010	0
1	9164640	G	A	GPR157	synonymous_variant	6.59323e-09	23687	0
1	9165697	G	A	GPR157	missense_variant	6.59323e-09	23687	0
1	9323570	G	A	H6PD	missense_variant	1.24703e-07	4795	0
1	9323734	G	A	H6PD	synonymous_variant	6.59323e-09	4795	0
1	9323759	G	A	H6PD	missense_variant	9.10553e-08	4795	0
1	9323916	G	C	H6PD	missense_variant	4.72579e-09	4795	0
1	9324150	G	T	H6PD	missense_variant	2.67051e-09	4795	0
1	9324204	G	A	H6PD	missense_variant	7.89041e-08	4795	0
1	9324575	A	G	H6PD	missense_variant	6.40038e-09	4795	0
1	9415947	G	A	SPSB1	synonymous_variant	7.89041e-08	30628	0
1	9416263	G	A	SPSB1	missense_variant	8.12298e-09	30628	0
1	9427536	C	T	SPSB1	missense_variant	9.09681e-08	30628	1
1	9427629	C	A	SPSB1	missense_variant	1.98166e-09	30628	0
1	9599801	C	T	SLC25A33	synonymous_variant	9.09681e-08	29681	0
1	9640089	A	G	SLC25A33	missense_variant	1.11391e-08	29681	0
1	9661390	C	T	TMEM201	synonymous_variant	7.78453e-09	33719	0
1	9662190	T	C	TMEM201	synonymous_variant	6.39635e-09	33719	0
1	9667637	G	A	TMEM201	missense_variant	9.10553e-08	33719	0
1	9667839	C	T	TMEM201	missense_variant	8.78515e-09	33719	0
1	9670621	C	T	TMEM201	missense_variant	7.64219e-09	33719	0
1	9670766	C	T	TMEM201	synonymous_variant	7.62181e-09	33719	0
1	9673094	G	A	TMEM201	missense_variant	8.73854e-08	33719	0
1	9673136	C	T	TMEM201	missense_variant	8.54831e-08	33719	0
1	9776023	C	A	PIK3CD	missense_variant	1.78704e-09	8977	0
1	9777673	G	A	PIK3CD	missense_variant	7.89041e-08	8977	0
1	9780214	A	T	PIK3CD	missense_variant	1.74568e-09	8977	1
1	9780701	G	A	PIK3CD	synonymous_variant	6.59323e-09	8977	0
1	9780914	C	T	PIK3CD	synonymous_variant	7.62181e-09	8977	0
1	9781835	C	A	PIK3CD	missense_variant	2.98188e-09	8977	1
1	9783320	T	G	PIK3CD	missense_variant	1.29517e-09	8977	0
1	9791392	T	C	CLSTN1	missense_variant	1.20348e-08	17447	0
1	10032242	A	G	NMNAT1	synonymous_variant	3.57778e-09	17877	0
1	10067764	A	G	RBP7	synonymous_variant	7.35448e-09	30316	0
1	10132189	C	T	UBE4B	missense_variant	8.54831e-08	12500	0
1	10166277	C	T	UBE4B	missense_variant	7.78453e-09	12500	0
1	10189457	G	A	UBE4B	missense_variant	9.82089e-09	12500	0
1	10197223	C	T	UBE4B	missense_variant	7.77258e-08	12500	1
1	10238747	C	T	UBE4B	missense_variant	8.54831e-08	12500	0
1	10316353	T	G	KIF1B	missense_variant	1.3815e-09	16636	1
1	10328251	C	T	KIF1B	missense_variant	7.78453e-09	16636	1
1	10403302	G	C	KIF1B	synonymous_variant	6.67429e-09	16636	0
1	10408776	C	T	KIF1B	missense_variant	7.77258e-08	16636	0
1	10434983	T	A	KIF1B	missense_variant	1.50357e-09	16636	0
1	10529352	G	A	DFFA	synonymous_variant	8.20791e-09	2772	0
1	10535040	A	C	PEX14	missense_variant	1.38947e-09	8856	0
1	10705106	G	A	CASZ1	missense_variant	9.10553e-08	26002	0
1	10708027	C	G	CASZ1	missense_variant	6.73843e-09	26002	0
1	10709250	C	G	CASZ1	splice_acceptor_variant	1.95516e-09	26002	1
1	10711125	G	A	CASZ1	stop_gained	6.59323e-09	26002	1
1	10714097	C	T	CASZ1	missense_variant	8.54831e-08	26002	0
1	10714209	G	T	CASZ1	synonymous_variant	1.71773e-09	26002	0
1	10720018	C	T	CASZ1	missense_variant	9.09681e-08	26002	0
1	10720401	C	T	CASZ1	missense_variant	9.09681e-08	26002	0
1	10720587	G	C	CASZ1	missense_variant	2.06455e-09	26002	0
1	11015064	C	T	C1orf127	missense_variant	9.09681e-08	26730	0
1	11017804	A	T	C1orf127	missense_variant	2.19629e-09	26730	0
1	11087612	C	A	MASP2	missense_variant	4.69935e-09	6902	0
1	11103586	C	T	MASP2	missense_variant	6.54839e-09	6902	0
1	11106647	C	T	MASP2	synonymous_variant	1.22703e-07	6902	0
1	11106733	C	A	MASP2	stop_gained	2.08509e-09	6902	0
1	11106953	C	A	MASP2	missense_variant	7.31389e-09	6902	0
1	11115024	G	A	SRM	missense_variant	9.10553e-08	11296	1
1	11118927	T	C	SRM	missense_variant	5.7165e-09	11296	1
1	11147590	G	A	EXOSC10	missense_variant	1.24703e-07	9138	0
1	11169762	C	A	MTOR	missense_variant	2.08509e-09	3942	0
1	11174383	A	G	MTOR	missense_variant	6.40038e-09	3942	1
1	11174428	G	T	MTOR	missense_variant	2.98833e-09	3942	1
1	11184574	A	G	MTOR	missense_variant	5.64722e-09	3942	1
1	11188153	T	C	MTOR	missense_variant	4.29199e-09	3942	1
1	11188183	C	T	MTOR	missense_variant	7.98703e-09	3942	0
1	11190726	T	C	MTOR	missense_variant	1.20348e-08	3942	0
1	11190804	C	T	MTOR	missense_variant	7.77258e-08	3942	1
1	11190827	T	C	MTOR	missense_variant	1.20348e-08	3942	1
1	11205057	T	C	MTOR	missense_variant	5.7165e-09	3942	0
1	11210283	C	G	MTOR	missense_variant	2.31382e-09	3942	1
1	11217303	C	T	MTOR	missense_variant	6.54839e-09	3942	0
1	11249887	T	C	ANGPTL7	missense_variant	6.39635e-09	24078	0
1	11254553	C	A	ANGPTL7	missense_variant	2.98188e-09	24078	0
1	11255058	G	A	ANGPTL7	missense_variant	8.73854e-08	24078	0
1	11273566	T	C	MTOR	missense_variant	7.34917e-09	3942	0
1	11290991	G	C	MTOR	missense_variant	1.9125e-09	3942	0
1	11333692	A	G	UBIAD1	missense_variant	5.64722e-09	30791	0
1	11345880	A	G	UBIAD1	missense_variant	1.19983e-08	30791	0
1	11561114	A	C	DISP3	missense_variant	1.33594e-09	29251	0
1	11586834	C	T	DISP3	missense_variant	8.54831e-08	29251	0
1	11589628	C	T	DISP3	synonymous_variant	8.31127e-09	29251	0
1	11595114	C	T	DISP3	missense_variant	8.54831e-08	29251	0
1	11714384	C	T	FBXO2	missense_variant	9.77035e-09	13581	0
1	11718611	G	T	FBXO44	missense_variant	1.93656e-09	24847	0
1	11718665	G	A	FBXO44	missense_variant	9.10553e-08	24847	0
1	11728793	G	A	FBXO6	synonymous_variant	8.73854e-08	13585	0
1	11728990	C	T	FBXO6	missense_variant	9.09681e-08	13585	0
1	11733430	T	A	FBXO6	synonymous_variant	1.16327e-09	13585	0
1	11736907	G	C	MAD2L2	missense_variant	1.9125e-09	6764	0
1	11740596	G	A	MAD2L2	synonymous_variant	8.12298e-09	6764	0
1	11766501	G	A	DRAXIN	synonymous_variant	9.10553e-08	25054	0
1	11807525	G	A	AGTRAP	missense_variant	6.59323e-09	13539	0
1	11826543	C	T	C1orf167	missense_variant	9.09681e-08	25262	0
1	11826592	A	C	C1orf167	missense_variant	1.17931e-09	25262	0
1	11826660	G	C	C1orf167	missense_variant	4.72579e-09	25262	0
1	11835636	G	A	C1orf167	synonymous_variant	5.35737e-09	25262	0
1	11840022	C	T	C1orf167	missense_variant	8.54831e-08	25262	0
1	11851349	G	A	MTHFR	missense_variant	9.10553e-08	7436	0
1	11855219	G	A	MTHFR	missense_variant	7.69841e-09	7436	0
1	11861364	A	G	MTHFR	missense_variant	1.19983e-08	7436	0
1	11887199	T	C	CLCN6	missense_variant	3.51434e-09	2024	0
1	11896081	C	A	CLCN6	synonymous_variant	2.88648e-09	2024	0
1	11900219	G	A	CLCN6	missense_variant	9.10553e-08	2024	0
1	11907410	C	T	NPPA	synonymous_variant	9.09681e-08	7939	0
1	11918318	C	G	NPPB	missense_variant	2.31382e-09	7940	0
1	11918836	G	A	NPPB	synonymous_variant	5.37216e-09	7940	0
1	12023649	C	T	PLOD1	synonymous_variant	8.31127e-09	9081	0
1	12023672	G	A	PLOD1	missense_variant	9.10553e-08	9081	0
1	12030789	C	T	PLOD1	synonymous_variant	7.77258e-08	9081	0
1	12049326	C	T	MFN2	missense_variant	8.78515e-09	16877	0
1	12052746	C	T	MFN2	missense_variant	9.09681e-08	16877	0
1	12056215	C	T	MFN2	missense_variant	1.22703e-07	16877	0
1	12057357	G	A	MFN2	missense_variant	9.63506e-09	16877	0
1	12057465	G	A	MFN2	missense_variant	1.24703e-07	16877	0
1	12058886	C	T	MFN2	missense_variant	7.62181e-09	16877	0
1	12059075	C	T	MFN2	missense_variant	8.54831e-08	16877	1
1	12067172	C	T	MFN2	synonymous_variant	1.22703e-07	16877	0
1	12175787	G	A	TNFRSF8	splice_donor_variant	9.82089e-09	11923	0
1	12252991	G	A	TNFRSF1B	missense_variant	8.76016e-09	11917	0
1	12302591	T	A	VPS13D	stop_gained	8.65175e-10	23595	0
1	12328782	C	T	VPS13D	synonymous_variant	9.09681e-08	23595	0
1	12336770	C	T	VPS13D	missense_variant	5.41574e-09	23595	0
1	12337049	A	G	VPS13D	missense_variant	5.64722e-09	23595	0
1	12337061	C	A	VPS13D	missense_variant	1.68749e-09	23595	0
1	12337928	A	T	VPS13D	missense_variant	1.71616e-09	23595	0
1	12339678	A	G	VPS13D	missense_variant	5.64722e-09	23595	0
1	12378242	A	G	VPS13D	missense_variant	4.59669e-09	23595	0
1	12378262	C	T	VPS13D	missense_variant	7.78453e-09	23595	0
1	12381877	C	T	VPS13D	synonymous_variant	7.98703e-09	23595	0
1	12383768	C	T	VPS13D	stop_gained	9.72211e-09	23595	0
1	12383804	G	C	VPS13D	missense_variant	2.07301e-09	23595	0
1	12393403	A	G	VPS13D	missense_variant	7.35448e-09	23595	0
1	12393421	T	C	VPS13D	missense_variant	7.34917e-09	23595	0
1	12401922	C	T	VPS13D	synonymous_variant	8.31127e-09	23595	0
1	12408902	G	A	VPS13D	missense_variant	9.10553e-08	23595	0
1	12416025	T	G	VPS13D	missense_variant	1.80761e-09	23595	0
1	12428630	T	C	VPS13D	missense_variant	7.34917e-09	23595	0
1	12433833	G	C	VPS13D	missense_variant	2.06455e-09	23595	0
1	12520438	C	T	VPS13D	missense_variant	8.78515e-09	23595	0
1	12557580	C	T	VPS13D	missense_variant	9.09681e-08	23595	0
1	12628432	G	A	DHRS3	synonymous_variant	7.89041e-08	17693	0
1	12726365	C	T	AADACL4	synonymous_variant	1.22703e-07	32038	0
1	12726493	C	T	AADACL4	missense_variant	5.56583e-09	32038	0
1	12726725	C	G	AADACL4	synonymous_variant	1.91378e-09	32038	0
1	12806391	G	A	C1orf158	missense_variant	6.59323e-09	28567	0
1	12836004	A	G	PRAMEF12	synonymous_variant	5.93918e-09	22125	0
1	12837167	C	T	PRAMEF12	missense_variant	8.31127e-09	22125	0
1	12854136	G	T	PRAMEF1	missense_variant	2.67051e-09	28840	0
1	13802361	C	A	LRRC38	missense_variant	8.12468e-09	27005	0
1	13839684	C	G	LRRC38	synonymous_variant	1.35689e-09	27005	0
1	14105519	G	A	PRDM2	missense_variant	9.10553e-08	9347	0
1	14106971	A	G	PRDM2	missense_variant	7.35448e-09	9347	0
1	14107314	C	T	PRDM2	synonymous_variant	7.64219e-09	9347	0
1	14108087	C	T	PRDM2	missense_variant	5.41574e-09	9347	0
1	14108962	A	T	PRDM2	stop_gained	8.76748e-10	9347	1
1	15370646	G	A	KAZN	synonymous_variant	7.7065e-09	29173	0
1	15382658	G	A	KAZN	synonymous_variant	9.10553e-08	29173	0
1	15382737	C	G	KAZN	missense_variant	3.0116e-09	29173	0
1	15386687	C	A	KAZN	stop_gained	2.98188e-09	29173	0
1	15420852	G	A	KAZN	missense_variant	8.12298e-09	29173	0
1	15421375	G	A	KAZN	missense_variant	9.10553e-08	29173	0
1	15428271	G	C	KAZN	splice_donor_variant	2.19195e-09	29173	0
1	15430600	G	A	KAZN	missense_variant	8.12298e-09	29173	0
1	15541874	G	C	TMEM51	synonymous_variant	1.40453e-09	25488	0
1	15545879	C	T	TMEM51	synonymous_variant	1.22703e-07	25488	0
1	15546034	C	T	TMEM51	missense_variant	8.31127e-09	25488	0
1	15687167	G	A	FHAD1	missense_variant	8.12298e-09	29408	0
1	15701095	G	A	FHAD1	missense_variant	7.89041e-08	29408	0
1	15753670	G	T	EFHD2	missense_variant	2.98833e-09	28670	0
1	15844668	C	A	CASP9	stop_gained	2.25033e-09	1511	0
1	15901265	C	T	DNAJC16	missense_variant	1.22703e-07	29157	0
1	15956938	T	G	DDI2	synonymous_variant	1.11606e-09	24578	0
1	15976303	G	C	DDI2	missense_variant	1.63111e-09	24578	0
1	15983114	C	T	DDI2	missense_variant	8.54831e-08	24578	0
1	15986744	A	G	RSC1A1	synonymous_variant	4.69465e-09	10458	0
1	15988155	G	A	RSC1A1	missense_variant	6.11203e-09	10458	0
1	16042824	C	T	PLEKHM2	synonymous_variant	1.22703e-07	29131	0
1	16044449	C	G	PLEKHM2	missense_variant	2.08691e-09	29131	0
1	16045104	G	A	PLEKHM2	missense_variant	1.24703e-07	29131	0
1	16046288	G	T	PLEKHM2	synonymous_variant	2.96391e-09	29131	0
1	16053880	G	A	PLEKHM2	missense_variant	9.10553e-08	29131	0
1	16053951	A	G	PLEKHM2	missense_variant	7.35448e-09	29131	0
1	16055655	T	C	PLEKHM2	missense_variant	6.39635e-09	29131	0
1	16058427	C	T	PLEKHM2	missense_variant	7.77258e-08	29131	0
1	16058989	G	A	PLEKHM2	missense_variant	1.24703e-07	29131	0
1	16069388	C	T	TMEM82	synonymous_variant	7.77258e-08	32350	0
1	16073416	G	A	TMEM82	missense_variant	8.73854e-08	32350	0
1	16073496	G	A	TMEM82	missense_variant	7.89041e-08	32350	0
1	16074114	C	T	TMEM82	missense_variant	7.77258e-08	32350	0
1	16091526	C	T	FBLIM1	synonymous_variant	8.31127e-09	24686	0
1	16096936	C	T	FBLIM1	missense_variant	8.31127e-09	24686	0
1	16200828	T	C	SPEN	synonymous_variant	1.20348e-08	17575	0
1	16202753	G	A	SPEN	missense_variant	9.10553e-08	17575	0
1	16202818	C	T	SPEN	missense_variant	8.54831e-08	17575	0
1	16235920	A	C	SPEN	missense_variant	1.21596e-09	17575	1
1	16254872	C	T	SPEN	missense_variant	9.09681e-08	17575	0
1	16254929	C	T	SPEN	stop_gained	8.54831e-08	17575	1
1	16255704	A	C	SPEN	missense_variant	1.21597e-09	17575	0
1	16257143	C	T	SPEN	stop_gained	9.09681e-08	17575	1
1	16257158	C	T	SPEN	stop_gained	7.77258e-08	17575	1
1	16258541	C	T	SPEN	stop_gained	8.54831e-08	17575	1
1	16260059	G	T	SPEN	stop_gained	1.71773e-09	17575	1
1	16260238	G	A	SPEN	stop_gained	7.82065e-09	17575	1
1	16260748	C	T	SPEN	synonymous_variant	9.09681e-08	17575	0
1	16261227	G	C	SPEN	missense_variant	1.97407e-09	17575	0
1	16262023	C	T	SPEN	synonymous_variant	8.54831e-08	17575	0
1	16262237	C	T	SPEN	stop_gained	7.77258e-08	17575	1
1	16262270	G	A	SPEN	missense_variant	8.76016e-09	17575	0
1	16263724	C	T	SPEN	missense_variant	7.98703e-09	17575	0
1	16263838	C	T	SPEN	missense_variant	7.77258e-08	17575	0
1	16263953	C	G	SPEN	missense_variant	1.95516e-09	17575	0
1	16264312	C	A	SPEN	stop_gained	4.69935e-09	17575	1
1	16269959	G	A	ZBTB17	synonymous_variant	8.20791e-09	12936	0
1	16358236	A	C	CLCNKA	missense_variant	1.33594e-09	2026	0
1	16374437	T	G	CLCNKB	synonymous_variant	1.80761e-09	2027	0
1	16374867	G	C	CLCNKB	missense_variant	1.40453e-09	2027	0
1	16475328	T	C	EPHA2	missense_variant	1.11461e-08	3386	0
1	16475507	C	T	EPHA2	synonymous_variant	7.77258e-08	3386	0
1	16531390	G	A	ARHGEF19	missense_variant	9.10553e-08	26604	0
1	16534048	G	C	ARHGEF19	missense_variant	6.67429e-09	26604	0
1	16535421	C	T	ARHGEF19	synonymous_variant	7.77258e-08	26604	0
1	16555483	G	A	C1orf134	missense_variant	8.73854e-08	32021	0
1	16560108	G	A	CPLANE2	missense_variant	9.10553e-08	28127	0
1	16577818	C	A	FBXO42	missense_variant	2.25033e-09	29249	0
1	16577915	T	C	FBXO42	synonymous_variant	1.20348e-08	29249	0
1	16583123	T	C	FBXO42	missense_variant	6.61883e-09	29249	0
1	16641669	A	G	FBXO42	missense_variant	5.64722e-09	29249	1
1	16730462	C	G	SPATA21	splice_donor_variant	2.20313e-09	28026	0
1	16774386	C	T	NECAP2	missense_variant	9.09681e-08	25528	0
1	16774456	C	T	NECAP2	stop_gained	7.77258e-08	25528	0
1	17250836	A	G	CROCC	synonymous_variant	6.40038e-09	21299	0
1	17281259	C	T	CROCC	missense_variant	8.54831e-08	21299	0
1	17281322	C	T	CROCC	stop_gained	6.54839e-09	21299	0
1	17281902	C	T	CROCC	synonymous_variant	7.98703e-09	21299	0
1	17292525	A	G	CROCC	missense_variant	7.35448e-09	21299	0
1	17298873	C	T	CROCC	stop_gained	6.04522e-09	21299	0
1	17318795	C	T	ATP13A2	missense_variant	7.77258e-08	30213	0
1	17322993	T	C	ATP13A2	splice_acceptor_variant	6.39635e-09	30213	0
1	17418984	C	T	PADI2	missense_variant	7.77258e-08	18341	0
1	17531782	G	A	PADI1	missense_variant	7.89041e-08	18367	0
1	17563954	G	A	PADI1	splice_donor_variant	9.82089e-09	18367	0
1	17565118	G	A	PADI1	missense_variant	9.10553e-08	18367	0
1	17596738	T	G	PADI3	missense_variant	1.92046e-09	18337	0
1	17607293	T	C	PADI3	splice_donor_variant	6.61883e-09	18337	0
1	17668565	C	T	PADI4	synonymous_variant	8.78515e-09	18368	0
1	17685794	G	A	PADI4	missense_variant	8.73854e-08	18368	0
1	17685893	T	C	PADI4	missense_variant	3.51434e-09	18368	0
1	17690083	C	T	PADI4	missense_variant	9.09681e-08	18368	0
1	17715309	T	C	PADI6	missense_variant	6.61883e-09	20449	0
1	17740097	G	A	RCC2	synonymous_variant	7.82065e-09	30297	0
1	17764866	C	T	RCC2	missense_variant	9.09681e-08	30297	0
1	17949606	C	T	ARHGEF10L	missense_variant	7.98703e-09	25540	0
1	18023681	G	A	ARHGEF10L	missense_variant	7.89041e-08	25540	0
1	18152342	G	A	ACTL8	synonymous_variant	5.35737e-09	24018	0
1	18808058	G	A	KLHDC7A	missense_variant	5.35737e-09	26791	0
1	18958101	G	A	PAX7	missense_variant	8.12298e-09	8621	0
1	18958150	A	G	PAX7	missense_variant	6.40038e-09	8621	0
1	18962789	G	A	PAX7	synonymous_variant	7.69841e-09	8621	0
1	19166141	G	A	TAS1R2	synonymous_variant	9.10553e-08	14905	0
1	19166809	G	T	TAS1R2	missense_variant	2.67051e-09	14905	0
1	19180987	G	C	TAS1R2	missense_variant	2.19195e-09	14905	0
1	19181449	C	T	TAS1R2	missense_variant	7.77258e-08	14905	0
1	19204102	G	A	ALDH4A1	synonymous_variant	8.73854e-08	406	0
1	19208305	G	A	ALDH4A1	missense_variant	7.7065e-09	406	0
1	19208312	G	A	ALDH4A1	missense_variant	7.89041e-08	406	0
1	19243526	T	C	IFFO2	missense_variant	2.95323e-09	27006	0
1	19403354	G	C	UBR4	missense_variant	2.95543e-09	30313	0
1	19408213	G	C	UBR4	missense_variant	6.48102e-09	30313	0
1	19410998	G	A	UBR4	missense_variant	1.24703e-07	30313	0
1	19430735	A	G	UBR4	synonymous_variant	4.69465e-09	30313	0
1	19431568	G	A	UBR4	missense_variant	9.82089e-09	30313	0
1	19431652	A	G	UBR4	missense_variant	6.59164e-09	30313	1
1	19432307	T	A	UBR4	synonymous_variant	1.40451e-09	30313	0
1	19439362	C	T	UBR4	splice_acceptor_variant	5.41574e-09	30313	1
1	19441400	A	C	UBR4	missense_variant	1.38947e-09	30313	0
1	19443790	C	T	UBR4	missense_variant	9.09681e-08	30313	0
1	19446732	C	G	UBR4	missense_variant	3.0116e-09	30313	0
1	19467312	C	T	UBR4	missense_variant	8.54831e-08	30313	0
1	19472402	C	T	UBR4	synonymous_variant	8.54831e-08	30313	0
1	19479934	A	G	UBR4	synonymous_variant	3.57778e-09	30313	0
1	19481533	C	T	UBR4	missense_variant	1.22703e-07	30313	0
1	19483396	T	C	UBR4	synonymous_variant	6.61883e-09	30313	0
1	19489039	T	C	UBR4	missense_variant	3.60731e-09	30313	0
1	19491340	G	A	UBR4	synonymous_variant	9.82089e-09	30313	0
1	19492180	C	T	UBR4	missense_variant	1.22703e-07	30313	0
1	19493579	C	T	UBR4	missense_variant	1.22703e-07	30313	0
1	19494654	T	A	UBR4	missense_variant	2.13098e-09	30313	0
1	19501472	A	G	UBR4	synonymous_variant	1.19983e-08	30313	0
1	19510616	G	A	UBR4	synonymous_variant	8.76016e-09	30313	0
1	19528292	T	G	UBR4	missense_variant	1.80761e-09	30313	1
1	19549896	C	A	EMC1	missense_variant	2.65265e-09	28957	0
1	19557886	T	C	EMC1	missense_variant	4.77525e-09	28957	0
1	19568919	G	A	EMC1	synonymous_variant	7.89041e-08	28957	0
1	19597271	G	A	AKR7L	synonymous_variant	8.76016e-09	24056	0
1	19666113	T	G	CAPZB	splice_acceptor_variant	1.29517e-09	1491	1
1	19992402	C	T	HTR6	synonymous_variant	6.54839e-09	5301	0
1	19992694	G	C	HTR6	missense_variant	4.96587e-09	5301	1
1	20005707	C	T	HTR6	missense_variant	7.77258e-08	5301	0
1	20005823	G	T	HTR6	stop_gained	4.64774e-09	5301	0
1	20066355	C	T	TMCO4	missense_variant	6.04522e-09	27393	0
1	20073000	C	T	TMCO4	missense_variant	9.09681e-08	27393	0
1	20246821	G	A	PLA2G2E	synonymous_variant	9.10553e-08	13414	0
1	20465972	G	A	PLA2G2F	missense_variant	7.82065e-09	30040	0
1	20471088	C	T	PLA2G2F	synonymous_variant	1.22703e-07	30040	0
1	20517220	G	A	UBXN10	missense_variant	1.24703e-07	26354	0
1	20517886	G	A	UBXN10	missense_variant	7.69841e-09	26354	0
1	20664259	G	A	VWA5B1	missense_variant	9.10553e-08	26538	0
1	20669085	G	A	VWA5B1	missense_variant	7.89041e-08	26538	0
1	20680670	G	A	VWA5B1	missense_variant	8.73854e-08	26538	0
1	20960295	T	G	PINK1	missense_variant	1.3815e-09	14581	0
1	20966445	C	T	PINK1	stop_gained	9.09681e-08	14581	0
1	20971019	C	T	PINK1	synonymous_variant	9.77035e-09	14581	0
1	20980814	G	A	DDOST	synonymous_variant	6.11203e-09	2728	0
1	20991210	T	G	KIF17	missense_variant	1.81277e-09	19167	0
1	20998674	C	T	KIF17	missense_variant	9.77035e-09	19167	0
1	21011433	C	T	KIF17	synonymous_variant	9.09681e-08	19167	0
1	21013935	G	C	KIF17	synonymous_variant	1.40453e-09	19167	0
1	21014076	G	A	KIF17	synonymous_variant	7.89041e-08	19167	0
1	21551865	G	T	ECE1	missense_variant	7.92377e-09	3146	0
1	21560091	C	T	ECE1	missense_variant	9.77035e-09	3146	0
1	21584017	C	T	ECE1	splice_donor_variant	9.77035e-09	3146	1
1	21599301	G	A	ECE1	synonymous_variant	1.24703e-07	3146	0
1	21798182	G	A	NBPF3	synonymous_variant	9.10553e-08	25076	0
1	21900212	A	G	ALPL	missense_variant	5.42581e-09	438	0
1	21929320	G	A	RAP1GAP	synonymous_variant	9.63506e-09	9858	0
1	21929359	C	T	RAP1GAP	synonymous_variant	1.22703e-07	9858	0
1	21932610	G	A	RAP1GAP	synonymous_variant	9.63506e-09	9858	0
1	21936098	G	A	RAP1GAP	synonymous_variant	8.20791e-09	9858	0
1	22016497	G	A	USP48	synonymous_variant	8.73854e-08	18533	0
1	22050477	G	A	USP48	missense_variant	9.10553e-08	18533	1
1	22056270	G	A	USP48	synonymous_variant	7.7065e-09	18533	0
1	22084268	C	G	USP48	missense_variant	1.7005e-09	18533	1
1	22157578	G	A	HSPG2	synonymous_variant	8.73854e-08	5273	0
1	22163354	A	G	HSPG2	synonymous_variant	5.6475e-09	5273	0
1	22168090	G	C	HSPG2	synonymous_variant	1.97407e-09	5273	0
1	22181450	C	T	HSPG2	synonymous_variant	7.77258e-08	5273	0
1	22181911	G	A	HSPG2	synonymous_variant	8.12298e-09	5273	0
1	22188551	C	T	HSPG2	missense_variant	9.09681e-08	5273	0
1	22202763	G	A	HSPG2	missense_variant	9.82089e-09	5273	0
1	22202880	C	A	HSPG2	stop_gained	2.08509e-09	5273	0
1	22203087	G	T	HSPG2	missense_variant	4.59177e-09	5273	0
1	22204686	C	T	HSPG2	missense_variant	8.54831e-08	5273	0
1	22213956	G	A	HSPG2	missense_variant	1.24703e-07	5273	0
1	22214001	G	A	HSPG2	missense_variant	9.10553e-08	5273	0
1	22215193	G	A	HSPG2	missense_variant	9.10553e-08	5273	0
1	22313131	C	T	CELA3B	synonymous_variant	6.04522e-09	15945	0
1	22329556	C	T	CELA3A	missense_variant	8.54831e-08	15944	0
1	22332024	G	A	CELA3A	missense_variant	9.10553e-08	15944	0
1	22405033	T	C	CDC42	missense_variant	1.11461e-08	1736	1
1	22405045	C	T	CDC42	missense_variant	9.72211e-09	1736	1
1	22405072	C	A	CDC42	missense_variant	5.7849e-09	1736	1
1	22408243	T	C	CDC42	missense_variant	1.20348e-08	1736	1
1	22816630	A	G	ZBTB40	synonymous_variant	1.19983e-08	29045	0
1	22816897	A	G	ZBTB40	synonymous_variant	4.59669e-09	29045	0
1	22837804	G	A	ZBTB40	missense_variant	7.69841e-09	29045	0
1	22843873	G	A	ZBTB40	missense_variant	9.10553e-08	29045	0
1	22920163	G	A	EPHA8	synonymous_variant	6.11203e-09	3391	0
1	22927532	G	A	EPHA8	missense_variant	6.59323e-09	3391	0
1	22964201	G	A	C1QA	missense_variant	8.20791e-09	1241	0
1	22970535	T	A	C1QC	missense_variant	1.05897e-09	1245	0
1	22973773	G	A	C1QC	missense_variant	9.10553e-08	1245	0
1	23111353	C	T	EPHB2	missense_variant	9.09681e-08	3393	0
1	23233357	C	T	EPHB2	synonymous_variant	1.22703e-07	3393	0
1	23236941	C	T	EPHB2	stop_gained	6.04522e-09	3393	1
1	23240025	C	T	EPHB2	missense_variant	8.54831e-08	3393	0
1	23280460	G	A	LACTBL1	synonymous_variant	9.10553e-08	35445	0
1	23346120	G	C	KDM1A	missense_variant	2.06455e-09	29079	0
1	23346337	C	T	KDM1A	missense_variant	7.64219e-09	29079	0
1	23385583	G	T	KDM1A	missense_variant	2.65724e-09	29079	1
1	23395048	A	G	KDM1A	missense_variant	5.64722e-09	29079	1
1	23395059	G	A	KDM1A	missense_variant	5.37216e-09	29079	1
1	23403722	A	T	KDM1A	missense_variant	2.47358e-09	29079	1
1	23405490	A	C	KDM1A	missense_variant	1.27357e-09	29079	0
1	23408767	T	C	KDM1A	missense_variant	4.29199e-09	29079	1
1	23409718	A	G	KDM1A	missense_variant	6.57179e-09	29079	1
1	23418836	G	A	LUZP1	missense_variant	9.10553e-08	14985	0
1	23419111	G	A	LUZP1	synonymous_variant	1.24703e-07	14985	0
1	23419387	T	G	LUZP1	synonymous_variant	1.45449e-09	14985	0
1	23419479	A	C	LUZP1	missense_variant	1.66811e-09	14985	0
1	23520417	G	T	HTR1D	missense_variant	4.59177e-09	5289	0
1	23520587	G	C	HTR1D	synonymous_variant	4.72579e-09	5289	0
1	23637156	G	A	HNRNPR	missense_variant	7.89041e-08	5047	0
1	23637301	C	G	HNRNPR	missense_variant	2.31382e-09	5047	0
1	23650058	G	A	HNRNPR	synonymous_variant	9.10553e-08	5047	0
1	23688552	C	T	ZNF436	synonymous_variant	9.09681e-08	20814	0
1	23689346	G	A	ZNF436	missense_variant	7.89041e-08	20814	0
1	23724372	T	A	TCEA3	missense_variant	2.13098e-09	11615	0
1	23724386	G	A	TCEA3	missense_variant	1.24703e-07	11615	0
1	23735166	G	A	TCEA3	missense_variant	7.89041e-08	11615	0
1	23757575	C	T	ASAP3	missense_variant	5.56583e-09	14987	0
1	23760792	C	T	ASAP3	missense_variant	7.77258e-08	14987	0
1	23762371	T	C	ASAP3	synonymous_variant	5.24717e-09	14987	0
1	23763490	A	C	ASAP3	missense_variant	1.83644e-09	14987	0
1	23763527	C	T	ASAP3	stop_gained	7.98703e-09	14987	0
1	23768756	G	C	ASAP3	synonymous_variant	1.9125e-09	14987	0
1	23836553	G	A	E2F2	missense_variant	9.10553e-08	3114	0
1	23885501	G	C	ID3	missense_variant	1.97407e-09	5362	0
1	23885695	C	T	ID3	missense_variant	7.77258e-08	5362	0
1	24069944	G	A	ELOA	missense_variant	7.69841e-09	11620	0
1	24083514	C	G	ELOA	missense_variant	1.95516e-09	11620	0
1	24120792	C	T	LYPLA2	missense_variant	7.98703e-09	6738	0
1	24144034	T	A	HMGCL	missense_variant	2.13098e-09	5005	0
1	24147028	C	A	HMGCL	missense_variant	4.69935e-09	5005	0
1	24151858	C	T	HMGCL	synonymous_variant	1.22703e-07	5005	0
1	24194750	C	A	FUCA1	synonymous_variant	2.98188e-09	4006	0
1	24201702	G	A	CNR2	missense_variant	8.73854e-08	2160	0
1	24202002	C	G	CNR2	missense_variant	2.5062e-09	2160	0
1	24394777	C	T	MYOM3	synonymous_variant	1.22703e-07	26679	0
1	24406581	G	A	MYOM3	synonymous_variant	1.24703e-07	26679	0
1	24409191	C	G	MYOM3	missense_variant	4.75118e-09	26679	0
1	24417428	G	A	MYOM3	missense_variant	7.89041e-08	26679	0
1	24424466	C	T	MYOM3	missense_variant	7.77258e-08	26679	0
1	24454676	C	T	IL22RA1	missense_variant	7.98703e-09	13700	0
1	24465097	T	C	IL22RA1	missense_variant	6.61883e-09	13700	0
1	24486025	C	T	IFNLR1	synonymous_variant	1.22703e-07	18584	0
1	24495979	G	A	IFNLR1	missense_variant	1.24703e-07	18584	0
1	24507257	T	C	IFNLR1	missense_variant	5.6431e-09	18584	0
1	24664177	C	T	GRHL3	synonymous_variant	8.54831e-08	25839	0
1	24690826	G	A	GRHL3	missense_variant	1.24703e-07	25839	0
1	24776068	C	T	NIPAL3	synonymous_variant	8.54831e-08	25233	0
1	24861726	G	A	RCAN3	missense_variant	8.73854e-08	3042	0
1	24981353	C	T	SRRM1	missense_variant	1.22703e-07	16638	0
1	24996800	G	A	SRRM1	synonymous_variant	8.73854e-08	16638	0
1	25072104	G	A	CLIC4	splice_donor_variant	7.7065e-09	13518	0
1	25233863	C	T	RUNX3	missense_variant	8.54831e-08	10473	1
1	25256138	G	C	RUNX3	missense_variant	2.07301e-09	10473	1
1	25569090	A	C	C1orf63	missense_variant	1.50561e-09	25234	0
1	25679453	T	C	TMEM50A	missense_variant	4.29199e-09	30590	0
1	25784994	A	C	MACO1	missense_variant	1.27357e-09	25572	0
1	25785087	T	C	MACO1	synonymous_variant	4.77525e-09	25572	0
1	25785325	G	T	MACO1	missense_variant	2.05602e-09	25572	1
1	25810655	A	G	MACO1	synonymous_variant	5.42581e-09	25572	0
1	25890227	C	G	LDLRAP1	missense_variant	2.20313e-09	18640	0
1	26085128	G	A	MAN1C1	synonymous_variant	9.10553e-08	19080	0
1	26104703	C	T	MAN1C1	synonymous_variant	9.09681e-08	19080	0
1	26127532	A	G	SELENON	splice_acceptor_variant	6.40038e-09	15999	0
1	26131730	G	A	SELENON	synonymous_variant	9.10553e-08	15999	0
1	26135160	C	T	SELENON	synonymous_variant	7.78453e-09	15999	0
1	26139235	G	A	SELENON	missense_variant	9.82089e-09	15999	0
1	26150217	C	T	MTFR1L	missense_variant	9.09681e-08	28836	0
1	26153189	G	A	MTFR1L	missense_variant	1.24703e-07	28836	0
1	26156003	C	T	MTFR1L	missense_variant	7.77258e-08	28836	0
1	26156016	G	A	MTFR1L	synonymous_variant	8.73854e-08	28836	0
1	26162164	G	C	AUNIP	missense_variant	2.65866e-09	28363	0
1	26185811	A	C	AUNIP	missense_variant	1.83644e-09	28363	0
1	26190120	C	T	PAQR7	missense_variant	7.77258e-08	23146	0
1	26310483	C	T	PAFAH2	missense_variant	1.22703e-07	8579	0
1	26315966	C	T	PAFAH2	missense_variant	9.09681e-08	8579	0
1	26315985	C	T	PAFAH2	synonymous_variant	6.54839e-09	8579	0
1	26355778	G	A	EXTL1	splice_donor_variant	9.82089e-09	3515	0
1	26357747	T	G	EXTL1	missense_variant	1.29517e-09	3515	0
1	26370029	G	A	SLC30A2	synonymous_variant	8.20791e-09	11013	0
1	26387819	C	T	TRIM63	synonymous_variant	8.54831e-08	16007	0
1	26441057	C	T	PDIK1L	synonymous_variant	1.22703e-07	18981	0
1	26448790	A	G	PDIK1L	missense_variant	7.35448e-09	18981	0
1	26449034	A	G	PDIK1L	missense_variant	4.69465e-09	18981	0
1	26487859	C	A	FAM110D	missense_variant	2.98188e-09	25860	1
1	26488398	G	T	FAM110D	missense_variant	5.90807e-09	25860	1
1	26488490	G	C	FAM110D	synonymous_variant	4.96587e-09	25860	0
1	26511599	C	T	CNKSR1	synonymous_variant	8.54831e-08	19700	0
1	26581950	C	T	CEP85	missense_variant	6.04522e-09	25309	0
1	26581959	G	C	CEP85	missense_variant	2.06455e-09	25309	0
1	26582275	G	T	CEP85	missense_variant	2.98833e-09	25309	0
1	26586184	A	T	CEP85	missense_variant	1.71616e-09	25309	0
1	26595958	A	C	CEP85	missense_variant	1.21597e-09	25309	0
1	26597567	C	A	CEP85	missense_variant	2.08509e-09	25309	0
1	26603748	T	C	CEP85	synonymous_variant	1.20348e-08	25309	0
1	26608956	G	C	UBXN11	missense_variant	1.63111e-09	30600	0
1	26609361	C	T	UBXN11	missense_variant	7.77258e-08	30600	0
1	26623450	G	A	UBXN11	missense_variant	1.24703e-07	30600	0
1	26650694	T	C	CRYBG2	synonymous_variant	4.63559e-09	17295	0
1	26669636	T	G	CRYBG2	synonymous_variant	1.29517e-09	17295	0
1	26670835	G	C	CRYBG2	missense_variant	4.96587e-09	17295	0
1	26671912	C	T	CRYBG2	missense_variant	9.72211e-09	17295	0
1	26672023	G	T	CRYBG2	missense_variant	2.98833e-09	17295	0
1	26689533	C	T	ZNF683	missense_variant	9.09681e-08	28495	0
1	26689592	C	T	ZNF683	synonymous_variant	5.41574e-09	28495	0
1	26764704	C	A	DHDDS	missense_variant	5.7849e-09	20603	0
1	26764705	G	A	DHDDS	missense_variant	1.24703e-07	20603	0
1	26769315	G	A	DHDDS	missense_variant	9.10553e-08	20603	0
1	26784331	C	T	DHDDS	missense_variant	7.78453e-09	20603	0
1	26784353	G	A	DHDDS	missense_variant	9.10553e-08	20603	0
1	26784371	G	A	DHDDS	missense_variant	9.10553e-08	20603	0
1	26786568	C	G	DHDDS	missense_variant	1.35689e-09	20603	0
1	26799977	G	A	HMGN2	missense_variant	5.35737e-09	4986	0
1	26857262	C	T	RPS6KA1	synonymous_variant	7.62181e-09	10430	0
1	26857394	G	A	RPS6KA1	splice_donor_variant	9.82089e-09	10430	0
1	26881655	C	T	RPS6KA1	missense_variant	1.22703e-07	10430	0
1	26885393	C	T	RPS6KA1	missense_variant	7.77258e-08	10430	0
1	26898686	G	A	RPS6KA1	missense_variant	9.10553e-08	10430	0
1	27023786	C	T	ARID1A	synonymous_variant	8.78515e-09	11110	0
1	27056217	C	T	ARID1A	stop_gained	9.72211e-09	11110	1
1	27088806	A	T	ARID1A	synonymous_variant	1.34893e-09	11110	0
1	27093058	G	A	ARID1A	splice_donor_variant	9.82089e-09	11110	1
1	27094280	G	C	ARID1A	splice_acceptor_variant	2.95543e-09	11110	1
1	27094329	G	T	ARID1A	stop_gained	1.71773e-09	11110	1
1	27094359	T	C	ARID1A	missense_variant	6.61883e-09	11110	0
1	27094442	C	A	ARID1A	missense_variant	4.69935e-09	11110	0
1	27094450	G	A	ARID1A	missense_variant	8.73854e-08	11110	0
1	27094477	G	T	ARID1A	missense_variant	4.59177e-09	11110	0
1	27094490	G	C	ARID1A	missense_variant	1.96864e-09	11110	0
1	27097719	T	C	ARID1A	missense_variant	2.95323e-09	11110	0
1	27097817	G	A	ARID1A	missense_variant	6.11203e-09	11110	0
1	27099429	G	T	ARID1A	synonymous_variant	2.98833e-09	11110	0
1	27099461	A	T	ARID1A	missense_variant	1.67361e-09	11110	0
1	27099885	G	A	ARID1A	missense_variant	8.20791e-09	11110	0
1	27106354	C	T	ARID1A	stop_gained	7.77258e-08	11110	1
1	27106498	C	T	ARID1A	stop_gained	9.72211e-09	11110	1
1	27106799	C	A	ARID1A	missense_variant	2.98188e-09	11110	0
1	27107056	T	A	ARID1A	missense_variant	1.06663e-09	11110	0
1	27107081	T	C	ARID1A	missense_variant	1.20348e-08	11110	0
1	27175158	G	A	ZDHHC18	missense_variant	9.10553e-08	20712	0
1	27179341	G	T	ZDHHC18	missense_variant	2.98833e-09	20712	0
1	27180277	C	T	ZDHHC18	synonymous_variant	8.54831e-08	20712	0
1	27210676	T	C	GPN2	missense_variant	7.34917e-09	25513	0
1	27212479	G	C	GPN2	missense_variant	2.07301e-09	25513	0
1	27215543	G	A	GPN2	missense_variant	7.82065e-09	25513	0
1	27216451	T	C	GPN2	missense_variant	5.24717e-09	25513	1
1	27219004	C	T	GPATCH3	missense_variant	9.09681e-08	25720	0
1	27226671	G	T	GPATCH3	missense_variant	1.65482e-09	25720	0
1	27239918	T	G	NR0B2	missense_variant	1.49919e-09	7961	0
1	27269198	G	C	NUDC	synonymous_variant	1.9125e-09	8045	0
1	27269519	T	C	NUDC	missense_variant	7.34917e-09	8045	0
1	27277977	G	A	C1orf172	missense_variant	1.24703e-07	26624	0
1	27332607	A	G	TENT5B	missense_variant	7.35448e-09	28273	0
1	27333321	C	T	TENT5B	missense_variant	9.09681e-08	28273	0
1	27333359	C	G	TENT5B	missense_variant	3.0116e-09	28273	0
1	27333442	G	A	TENT5B	missense_variant	9.10553e-08	28273	0
1	27333443	G	A	TENT5B	synonymous_variant	7.82065e-09	28273	0
1	27426904	G	A	SLC9A1	missense_variant	8.73854e-08	11071	0
1	27426975	G	A	SLC9A1	synonymous_variant	1.24703e-07	11071	0
1	27428509	G	A	SLC9A1	missense_variant	8.73854e-08	11071	1
1	27429731	C	T	SLC9A1	missense_variant	7.77258e-08	11071	1
1	27432470	G	A	SLC9A1	missense_variant	5.37216e-09	11071	0
1	27440334	T	G	SLC9A1	missense_variant	1.88221e-09	11071	1
1	27440421	C	T	SLC9A1	missense_variant	1.22703e-07	11071	1
1	27440599	C	G	SLC9A1	synonymous_variant	1.7005e-09	11071	0
1	27609920	G	A	WDTC1	missense_variant	8.73854e-08	29175	0
1	27621116	A	G	WDTC1	missense_variant	3.57778e-09	29175	1
1	27676624	G	C	SYTL1	splice_donor_variant	6.67429e-09	15584	0
1	27685103	C	T	MAP3K6	splice_acceptor_variant	7.64219e-09	6858	0
1	27685937	C	G	MAP3K6	missense_variant	2.00649e-09	6858	0
1	27689457	G	T	MAP3K6	missense_variant	2.65724e-09	6858	0
1	27690724	G	T	MAP3K6	synonymous_variant	2.98833e-09	6858	0
1	27691267	C	G	MAP3K6	synonymous_variant	1.7005e-09	6858	0
1	27692843	G	T	MAP3K6	synonymous_variant	2.05602e-09	6858	0
1	27701224	C	A	FCN3	missense_variant	2.88648e-09	3625	0
1	27721193	C	T	GPR3	synonymous_variant	1.22703e-07	4484	0
1	27755288	C	T	WASF2	missense_variant	7.77258e-08	12733	0
1	27874136	G	A	AHDC1	synonymous_variant	9.10553e-08	25230	0
1	27874418	C	T	AHDC1	synonymous_variant	8.54831e-08	25230	0
1	27874585	A	G	AHDC1	missense_variant	3.58794e-09	25230	0
1	27874615	G	A	AHDC1	stop_gained	8.73854e-08	25230	1
1	27875674	T	A	AHDC1	stop_gained	1.79962e-09	25230	1
1	27875698	C	A	AHDC1	stop_gained	5.7849e-09	25230	1
1	27875719	G	A	AHDC1	stop_gained	6.11203e-09	25230	1
1	27875854	G	A	AHDC1	stop_gained	1.24703e-07	25230	1
1	27876253	C	G	AHDC1	missense_variant	1.35689e-09	25230	0
1	27876439	C	A	AHDC1	stop_gained	2.08509e-09	25230	1
1	27876868	G	A	AHDC1	stop_gained	1.24703e-07	25230	1
1	27877086	G	A	AHDC1	missense_variant	7.89041e-08	25230	0
1	27877147	T	A	AHDC1	stop_gained	8.65175e-10	25230	1
1	27877648	G	A	AHDC1	stop_gained	6.59323e-09	25230	1
1	27878153	C	T	AHDC1	synonymous_variant	8.54831e-08	25230	0
1	27878284	G	A	AHDC1	missense_variant	8.73854e-08	25230	0
1	27994813	C	T	IFI6	synonymous_variant	8.54831e-08	4054	0
1	27995802	A	G	IFI6	synonymous_variant	2.92806e-09	4054	0
1	28099847	G	A	STX12	missense_variant	9.10553e-08	11430	0
1	28167582	C	T	PPP1R8	missense_variant	8.31127e-09	9296	0
1	28209481	C	T	THEMIS2	missense_variant	7.98703e-09	16839	0
1	28279854	G	A	SMPDL3B	missense_variant	8.73854e-08	21416	0
1	28285100	C	T	SMPDL3B	synonymous_variant	8.78515e-09	21416	0
1	28315063	T	C	EYA3	missense_variant	1.11461e-08	3521	1
1	28537085	C	T	DNAJC8	missense_variant	5.56583e-09	15470	0
1	28595732	G	C	SESN2	synonymous_variant	2.06455e-09	20746	0
1	28595739	G	A	SESN2	missense_variant	8.73854e-08	20746	0
1	28800279	C	T	PHACTR4	missense_variant	6.04522e-09	25793	0
1	28819593	C	T	PHACTR4	missense_variant	9.72211e-09	25793	0
1	28863339	C	G	RCC1	missense_variant	1.95516e-09	1913	0
1	28863383	C	T	RCC1	synonymous_variant	7.64219e-09	1913	0
1	29010242	G	C	GMEB1	missense_variant	2.4772e-09	4370	0
1	29016661	A	G	GMEB1	synonymous_variant	5.93918e-09	4370	0
1	29362386	G	A	EPB41	missense_variant	7.7065e-09	3377	0
1	29365934	T	C	EPB41	synonymous_variant	1.20348e-08	3377	0
1	29379632	G	A	EPB41	synonymous_variant	9.10553e-08	3377	0
1	29424395	A	G	EPB41	missense_variant	5.42581e-09	3377	0
1	29447891	C	A	TMEM200B	synonymous_variant	2.65265e-09	33785	0
1	29611298	G	A	PTPRU	missense_variant	6.11203e-09	9683	0
1	29618426	G	A	PTPRU	synonymous_variant	5.37216e-09	9683	0
1	29637975	G	A	PTPRU	synonymous_variant	7.7065e-09	9683	0
1	29638248	G	A	PTPRU	missense_variant	1.24703e-07	9683	0
1	29647214	G	A	PTPRU	synonymous_variant	9.10553e-08	9683	0
1	31194346	G	C	MATN1	missense_variant	2.4772e-09	6907	0
1	31346198	C	T	SDC3	missense_variant	8.54831e-08	10660	0
1	31349546	G	C	SDC3	synonymous_variant	4.72579e-09	10660	0
1	31349764	T	C	SDC3	missense_variant	6.61883e-09	10660	0
1	31349878	A	G	SDC3	missense_variant	3.58794e-09	10660	0
1	31350019	G	T	SDC3	missense_variant	2.67051e-09	10660	0
1	31406186	G	A	PUM1	missense_variant	9.10553e-08	14957	1
1	31414073	C	T	PUM1	missense_variant	1.22703e-07	14957	0
1	31423083	G	A	PUM1	missense_variant	7.7065e-09	14957	0
1	31437728	G	A	PUM1	missense_variant	9.10553e-08	14957	1
1	31440072	A	C	PUM1	synonymous_variant	1.17931e-09	14957	0
1	31478777	C	A	PUM1	missense_variant	1.98166e-09	14957	0
1	31532152	G	A	PUM1	stop_gained	6.59323e-09	14957	1
1	31532267	T	C	PUM1	synonymous_variant	5.6431e-09	14957	0
1	31656685	G	A	NKAIN1	synonymous_variant	8.73854e-08	25743	0
1	31733875	T	C	SNRNP40	synonymous_variant	6.39635e-09	30857	0
1	31754296	C	A	SNRNP40	synonymous_variant	7.31389e-09	30857	0
1	31836937	C	G	ZCCHC17	missense_variant	3.0116e-09	30246	0
1	31842264	C	T	FABP3	missense_variant	7.77258e-08	3557	0
1	31905923	C	G	SERINC2	missense_variant	4.75118e-09	23231	0
1	32042825	C	A	TINAGL1	missense_variant	4.98462e-09	19168	0
1	32048795	C	A	TINAGL1	stop_gained	2.98188e-09	19168	0
1	32096252	C	T	PEF1	missense_variant	7.77258e-08	30009	0
1	32100902	G	A	PEF1	synonymous_variant	8.73854e-08	30009	0
1	32118283	G	A	COL16A1	missense_variant	8.20792e-09	2193	0
1	32119487	C	G	COL16A1	missense_variant	1.95516e-09	2193	0
1	32120981	C	T	COL16A1	synonymous_variant	5.41574e-09	2193	0
1	32138394	G	T	COL16A1	stop_gained	4.59177e-09	2193	0
1	32145676	G	T	COL16A1	synonymous_variant	1.65482e-09	2193	0
1	32151331	T	C	COL16A1	missense_variant	6.39635e-09	2193	0
1	32156788	C	T	COL16A1	splice_donor_variant	9.77035e-09	2193	0
1	32203300	C	T	ADGRB2	synonymous_variant	1.22703e-07	944	0
1	32205574	T	A	ADGRB2	missense_variant	2.61827e-09	944	0
1	32207262	G	A	BAI2	synonymous_variant	8.73854e-08	944	0
1	32207450	G	A	ADGRB2	synonymous_variant	8.73854e-08	944	0
1	32259354	T	C	SPOCD1	missense_variant	6.39635e-09	26338	0
1	32280468	A	C	SPOCD1	missense_variant	1.83644e-09	26338	0
1	32280620	G	T	SPOCD1	synonymous_variant	1.65482e-09	26338	0
1	32280625	G	T	SPOCD1	missense_variant	1.73684e-09	26338	0
1	32280885	A	G	SPOCD1	missense_variant	3.58794e-09	26338	0
1	32374546	C	T	PTP4A2	synonymous_variant	1.22703e-07	9635	0
1	32498855	A	G	KHDRBS1	missense_variant	1.19983e-08	18116	0
1	32540653	G	A	TMEM39B	missense_variant	9.82089e-09	25510	0
1	32542858	C	T	TMEM39B	stop_gained	9.09681e-08	25510	0
1	32557520	A	G	TMEM39B	missense_variant	4.69465e-09	25510	0
1	32557573	C	T	TMEM39B	synonymous_variant	8.54831e-08	25510	0
1	32635543	G	A	KPNA6	synonymous_variant	7.89041e-08	6399	0
1	32653667	C	T	TXLNA	missense_variant	7.98703e-09	30685	0
1	32669961	T	C	CCDC28B	missense_variant	6.39635e-09	28163	0
1	32671336	G	A	IQCC	synonymous_variant	8.20791e-09	25545	0
1	32672631	C	T	IQCC	synonymous_variant	7.98703e-09	25545	0
1	32672714	G	A	IQCC	missense_variant	1.24703e-07	25545	0
1	32673033	G	A	IQCC	missense_variant	9.82089e-09	25545	0
1	32674726	T	G	DCDC2B	missense_variant	1.45449e-09	32576	0
1	32674924	A	G	DCDC2B	missense_variant	1.11391e-08	32576	0
1	32674944	C	T	DCDC2B	stop_gained	1.22703e-07	32576	0
1	32691811	G	C	EIF3I	missense_variant	4.72579e-09	3272	1
1	32694386	A	T	EIF3I	missense_variant	1.53131e-09	3272	0
1	32713152	C	G	FAM167B	missense_variant	3.0116e-09	28133	0
1	32713246	C	T	FAM167B	missense_variant	5.56583e-09	28133	0
1	32740506	G	A	LCK	missense_variant	9.10553e-08	6524	0
1	32740960	G	A	LCK	missense_variant	8.12298e-09	6524	1
1	32782319	C	T	HDAC1	synonymous_variant	9.72211e-09	4852	0
1	32790137	C	T	HDAC1	missense_variant	5.41574e-09	4852	0
1	32829378	C	T	TSSK3	missense_variant	9.09681e-08	15473	0
1	32852470	C	T	BSDC1	synonymous_variant	7.62181e-09	25501	0
1	32936766	G	C	ZBTB8B	missense_variant	6.48102e-09	37057	0
1	33060709	G	A	ZBTB8A	missense_variant	9.10553e-08	24172	0
1	33116057	G	C	ZBTB8OS	missense_variant	4.72579e-09	24094	0
1	33133906	C	T	RBBP4	missense_variant	9.09681e-08	9887	1
1	33133979	C	T	RBBP4	missense_variant	9.72211e-09	9887	0
1	33138408	A	G	RBBP4	missense_variant	1.19983e-08	9887	1
1	33138422	T	C	RBBP4	missense_variant	5.7165e-09	9887	1
1	33160694	G	A	SYNC	synonymous_variant	8.12298e-09	28897	0
1	33160734	C	T	SYNC	missense_variant	9.09681e-08	28897	0
1	33233551	A	G	KIAA1522	synonymous_variant	5.6475e-09	29301	0
1	33235571	G	A	KIAA1522	missense_variant	7.89041e-08	29301	0
1	33235735	C	T	KIAA1522	missense_variant	9.09681e-08	29301	0
1	33236360	G	A	KIAA1522	missense_variant	1.24703e-07	29301	0
1	33236926	C	G	KIAA1522	missense_variant	2.08691e-09	29301	0
1	33245765	G	C	YARS	missense_variant	1.97407e-09	12840	0
1	33245793	G	A	YARS	synonymous_variant	7.89041e-08	12840	0
1	33248048	C	T	YARS	synonymous_variant	5.56583e-09	12840	0
1	33276331	C	A	YARS	missense_variant	2.08509e-09	12840	0
1	33276571	G	A	YARS	missense_variant	9.63506e-09	12840	0
1	33333393	C	T	FNDC5	missense_variant	7.77258e-08	20240	0
1	33354602	C	T	HPCA	missense_variant	7.64219e-09	5144	0
1	33411231	T	C	RNF19B	splice_acceptor_variant	5.97687e-09	26886	1
1	33413868	A	G	RNF19B	missense_variant	3.57778e-09	26886	0
1	33430022	C	T	RNF19B	missense_variant	7.77258e-08	26886	0
1	33430103	G	C	RNF19B	missense_variant	1.63111e-09	26886	0
1	33490117	T	C	AK2	missense_variant	1.20348e-08	362	0
1	33583552	C	T	AZIN2	missense_variant	8.54831e-08	29957	0
1	33742167	C	T	ZNF362	synonymous_variant	1.22703e-07	18079	0
1	33745934	C	A	ZNF362	missense_variant	2.65265e-09	18079	0
1	33746039	A	G	ZNF362	missense_variant	4.69465e-09	18079	0
1	33764618	G	A	ZNF362	missense_variant	9.10553e-08	18079	0
1	33956643	C	G	ZSCAN20	missense_variant	1.35689e-09	13093	0
1	33960829	T	C	ZSCAN20	missense_variant	4.63559e-09	13093	0
1	33998724	G	C	CSMD2	missense_variant	2.07301e-09	19290	0
1	34006766	C	G	CSMD2	missense_variant	2.08691e-09	19290	0
1	34023366	C	T	CSMD2	missense_variant	7.98703e-09	19290	0
1	34038268	C	T	CSMD2	missense_variant	7.98703e-09	19290	0
1	34052115	G	A	CSMD2	missense_variant	9.10553e-08	19290	0
1	34070979	G	A	CSMD2	synonymous_variant	7.89041e-08	19290	0
1	34090754	G	A	CSMD2	synonymous_variant	7.89041e-08	19290	0
1	34100892	C	T	CSMD2	missense_variant	9.77035e-09	19290	0
1	34102093	G	A	CSMD2	synonymous_variant	9.10553e-08	19290	0
1	34118021	G	T	CSMD2	synonymous_variant	2.05602e-09	19290	0
1	34123701	G	A	CSMD2	missense_variant	9.10553e-08	19290	0
1	34180346	C	T	CSMD2	missense_variant	7.77258e-08	19290	0
1	34554584	C	T	CSMD2	missense_variant	1.22703e-07	19290	0
1	34663145	G	A	C1orf94	missense_variant	8.73854e-08	28250	0
1	35227336	G	A	GJB4	missense_variant	1.24703e-07	4286	0
1	35227558	C	T	GJB4	missense_variant	8.31127e-09	4286	0
1	35250387	C	A	GJB3	synonymous_variant	2.65265e-09	4285	0
1	35250924	C	T	GJB3	synonymous_variant	5.56583e-09	4285	0
1	35259935	G	A	GJA4	missense_variant	9.10553e-08	4278	0
1	35260017	A	T	GJA4	missense_variant	1.14868e-09	4278	0
1	35260046	T	C	GJA4	missense_variant	6.39635e-09	4278	0
1	35321557	C	T	SMIM12	missense_variant	1.22703e-07	25154	0
1	35334417	A	G	DLGAP3	synonymous_variant	6.40038e-09	30368	0
1	35365702	C	T	DLGAP3	missense_variant	1.22703e-07	30368	0
1	35449550	T	C	TMEM35B	splice_acceptor_variant	5.97687e-09	40021	0
1	35453466	T	C	ZMYM6	missense_variant	5.7165e-09	13050	0
1	35453665	T	C	ZMYM6	synonymous_variant	1.20348e-08	13050	0
1	35476485	A	G	ZMYM6	synonymous_variant	6.40038e-09	13050	0
1	35480343	T	C	ZMYM6	synonymous_variant	7.34917e-09	13050	0
1	35578665	T	C	ZMYM1	missense_variant	7.34917e-09	26253	0
1	35579202	G	A	ZMYM1	missense_variant	5.37216e-09	26253	0
1	35653583	G	A	SFPQ	synonymous_variant	9.63506e-09	10774	0
1	35653641	C	T	SFPQ	missense_variant	1.22703e-07	10774	0
1	35653692	C	A	SFPQ	splice_acceptor_variant	1.68749e-09	10774	1
1	35656105	T	C	SFPQ	missense_variant	1.11461e-08	10774	0
1	35658192	C	T	SFPQ	synonymous_variant	8.54831e-08	10774	0
1	35865130	C	G	ZMYM4	missense_variant	4.75118e-09	13055	0
1	35873696	G	A	ZMYM4	missense_variant	9.10553e-08	13055	0
1	35884161	A	C	ZMYM4	missense_variant	1.35643e-09	13055	0
1	35900654	A	C	KIAA0319L	missense_variant	1.35643e-09	30071	0
1	36025969	C	T	NCDN	missense_variant	7.77258e-08	17597	1
1	36026094	C	T	NCDN	synonymous_variant	5.41574e-09	17597	0
1	36026645	C	T	NCDN	missense_variant	9.09681e-08	17597	0
1	36031059	G	A	NCDN	missense_variant	8.73854e-08	17597	0
1	36074865	C	A	PSMB2	missense_variant	4.98462e-09	9539	0
1	36096876	C	T	PSMB2	missense_variant	9.09681e-08	9539	0
1	36181256	A	G	C1orf216	missense_variant	5.64722e-09	26800	0
1	36212377	G	C	CLSPN	missense_variant	1.9125e-09	19715	0
1	36229982	T	C	CLSPN	missense_variant	1.20348e-08	19715	0
1	36282630	G	T	AGO4	missense_variant	5.90807e-09	18424	0
1	36297077	C	G	AGO4	missense_variant	1.91378e-09	18424	0
1	36299677	G	T	AGO4	missense_variant	4.59177e-09	18424	1
1	36306838	G	T	AGO4	missense_variant	2.30908e-09	18424	0
1	36319175	A	G	AGO4	missense_variant	1.19983e-08	18424	0
1	36354156	G	T	AGO1	missense_variant	6.88359e-09	3262	1
1	36359331	T	C	AGO1	missense_variant	6.39635e-09	3262	1
1	36359339	G	C	AGO1	missense_variant	1.40453e-09	3262	1
1	36359357	G	A	AGO1	missense_variant	9.10553e-08	3262	1
1	36359409	A	T	AGO1	missense_variant	2.47358e-09	3262	1
1	36367118	C	T	AGO1	missense_variant	9.77035e-09	3262	1
1	36367120	G	A	AGO1	missense_variant	7.89041e-08	3262	1
1	36367930	G	C	AGO1	missense_variant	1.96864e-09	3262	0
1	36474596	C	T	AGO3	missense_variant	8.31127e-09	18421	1
1	36474610	G	A	AGO3	missense_variant	9.10553e-08	18421	1
1	36499891	G	T	AGO3	missense_variant	2.65724e-09	18421	1
1	36550663	C	T	TEKT2	synonymous_variant	1.22703e-07	11725	0
1	36553085	G	A	TEKT2	missense_variant	7.82065e-09	11725	0
1	36553387	A	G	TEKT2	missense_variant	4.59669e-09	11725	0
1	36553734	A	G	TEKT2	missense_variant	6.57179e-09	11725	0
1	36563272	G	A	COL8A2	synonymous_variant	1.24703e-07	2216	0
1	36563545	C	T	COL8A2	synonymous_variant	9.09681e-08	2216	0
1	36563743	G	T	COL8A2	synonymous_variant	1.73684e-09	2216	0
1	36564614	C	T	COL8A2	missense_variant	9.77035e-09	2216	0
1	36565753	C	T	COL8A2	missense_variant	9.09681e-08	2216	0
1	36605337	G	C	TRAPPC3	missense_variant	4.96587e-09	19942	0
1	36636764	C	T	MAP7D1	missense_variant	7.98703e-09	25514	0
1	36640505	G	T	MAP7D1	missense_variant	1.73684e-09	25514	0
1	36644391	C	G	MAP7D1	synonymous_variant	4.75118e-09	25514	0
1	36752461	C	T	THRAP3	synonymous_variant	7.64219e-09	22964	0
1	36759462	A	G	THRAP3	missense_variant	1.19983e-08	22964	0
1	36759519	C	T	THRAP3	missense_variant	9.09681e-08	22964	0
1	36766600	C	T	THRAP3	missense_variant	9.77035e-09	22964	0
1	36785077	T	C	SH3D21	synonymous_variant	5.7165e-09	26236	0
1	36788042	C	T	EVA1B	missense_variant	7.78453e-09	25558	0
1	36807409	G	A	STK40	missense_variant	8.12298e-09	21373	0
1	36807418	C	T	STK40	missense_variant	7.77258e-08	21373	0
1	36809858	C	T	STK40	synonymous_variant	1.22703e-07	21373	0
1	36820837	G	A	STK40	synonymous_variant	1.24703e-07	21373	0
1	36888385	T	C	OSCP1	missense_variant	3.51434e-09	29971	0
1	36897408	T	C	OSCP1	missense_variant	1.20348e-08	29971	0
1	36933443	G	A	CSF3R	missense_variant	9.82089e-09	2439	0
1	36934786	T	G	CSF3R	missense_variant	1.29517e-09	2439	0
1	36937056	C	T	CSF3R	synonymous_variant	9.09681e-08	2439	0
1	36937232	C	T	CSF3R	missense_variant	7.78453e-09	2439	0
1	36938165	A	T	CSF3R	missense_variant	1.34892e-09	2439	0
1	36939393	G	A	CSF3R	missense_variant	9.82089e-09	2439	0
1	36941027	G	A	CSF3R	synonymous_variant	8.76016e-09	2439	0
1	36941109	C	T	CSF3R	missense_variant	1.22703e-07	2439	0
1	37282842	A	G	GRIK3	missense_variant	5.64722e-09	4581	0
1	37285403	C	T	GRIK3	missense_variant	9.77035e-09	4581	0
1	37291353	G	A	GRIK3	synonymous_variant	5.35737e-09	4581	0
1	37307402	C	T	GRIK3	missense_variant	9.09681e-08	4581	0
1	37325491	T	C	GRIK3	missense_variant	6.39635e-09	4581	0
1	37325531	C	A	GRIK3	missense_variant	7.31389e-09	4581	0
1	37356526	T	C	GRIK3	missense_variant	2.95323e-09	4581	0
1	37356674	C	T	GRIK3	missense_variant	9.09681e-08	4581	0
1	37356697	C	T	GRIK3	missense_variant	7.78453e-09	4581	0
1	37499641	G	A	GRIK3	synonymous_variant	7.69841e-09	4581	0
1	37948125	G	A	ZC3H12A	missense_variant	7.7065e-09	26259	0
1	37948411	G	A	ZC3H12A	synonymous_variant	6.11203e-09	26259	0
1	37948795	G	A	ZC3H12A	synonymous_variant	9.10553e-08	26259	0
1	37949110	G	A	ZC3H12A	synonymous_variant	8.73854e-08	26259	0
1	37979118	G	A	MEAF6	stop_gained	8.73854e-08	25674	0
1	38003387	C	T	SNIP1	missense_variant	7.77258e-08	30587	0
1	38005911	C	T	SNIP1	missense_variant	9.09681e-08	30587	0
1	38018283	T	C	SNIP1	missense_variant	5.6431e-09	30587	0
1	38027294	G	A	DNALI1	synonymous_variant	7.69841e-09	14353	0
1	38033920	G	A	GNL2	missense_variant	7.69841e-09	29925	0
1	38079472	G	C	RSPO1	missense_variant	6.67429e-09	21679	0
1	38079514	G	T	RSPO1	missense_variant	2.96391e-09	21679	0
1	38079887	A	G	RSPO1	synonymous_variant	6.40038e-09	21679	0
1	38095313	C	G	RSPO1	synonymous_variant	1.35689e-09	21679	0
1	38172655	G	A	CDCA8	synonymous_variant	6.59323e-09	14629	0
1	38184063	C	A	EPHA10	missense_variant	2.98188e-09	19987	0
1	38187388	G	A	EPHA10	missense_variant	1.24703e-07	19987	0
1	38188839	C	T	EPHA10	splice_acceptor_variant	8.78515e-09	19987	0
1	38192832	T	C	EPHA10	missense_variant	5.24717e-09	19987	0
1	38197144	C	T	EPHA10	synonymous_variant	9.09681e-08	19987	0
1	38197217	C	T	EPHA10	missense_variant	8.31127e-09	19987	0
1	38200953	C	G	EPHA10	missense_variant	2.69621e-09	19987	0
1	38227196	G	A	EPHA10	missense_variant	7.89041e-08	19987	0
1	38265826	G	A	MANEAL	missense_variant	8.73854e-08	26452	0
1	38273491	C	G	YRDC	missense_variant	1.7005e-09	28905	0
1	38273563	G	A	YRDC	missense_variant	8.73854e-08	28905	0
1	38281018	G	A	MTF1	synonymous_variant	9.10553e-08	7428	0
1	38411441	C	T	INPP5B	missense_variant	9.09681e-08	6077	0
1	38433755	G	A	SF3A3	missense_variant	5.35737e-09	10767	1
1	38464711	C	T	FHL3	missense_variant	6.54839e-09	3704	0
1	38511611	G	A	POU3F1	synonymous_variant	7.7065e-09	9214	0
1	38512294	T	G	POU3F1	missense_variant	1.92046e-09	9214	0
1	38512407	G	A	POU3F1	synonymous_variant	6.11203e-09	9214	0
1	39322649	A	G	RRAGC	missense_variant	1.19983e-08	19902	1
1	39325126	G	C	RRAGC	missense_variant	2.95543e-09	19902	0
1	39339372	G	A	GJA9	stop_gained	9.10553e-08	19155	0
1	39466670	C	A	AKIRIN1	missense_variant	2.98188e-09	25744	0
1	39469020	A	T	AKIRIN1	missense_variant	1.53131e-09	25744	0
1	39768683	G	T	MACF1	missense_variant	2.98833e-09	13664	0
1	39818810	T	C	MACF1	synonymous_variant	5.97687e-09	13664	0
1	39826589	T	C	MACF1	synonymous_variant	4.77525e-09	13664	0
1	39838232	A	G	MACF1	missense_variant	1.19983e-08	13664	0
1	39847734	G	A	MACF1	synonymous_variant	1.24703e-07	13664	0
1	39877576	C	T	KIAA0754	stop_gained	5.56583e-09	29111	0
1	39888562	A	C	MACF1	missense_variant	1.9105e-09	13664	0
1	39889783	G	A	MACF1	synonymous_variant	7.7065e-09	13664	0
1	39898282	C	T	MACF1	missense_variant	7.77258e-08	13664	0
1	39916758	G	C	MACF1	missense_variant	2.46307e-09	13664	0
1	39917990	A	G	MACF1	missense_variant	4.69465e-09	13664	0
1	39918429	G	A	MACF1	missense_variant	9.10553e-08	13664	0
1	39924086	G	T	MACF1	synonymous_variant	2.67051e-09	13664	0
1	39929311	T	C	MACF1	missense_variant	1.20348e-08	13664	1
1	40029573	A	G	PABPC4	missense_variant	4.69465e-09	8557	0
1	40092724	G	A	HEYL	missense_variant	7.89041e-08	4882	0
1	40095910	G	A	HEYL	missense_variant	8.76016e-09	4882	0
1	40098342	T	G	HEYL	missense_variant	1.26205e-09	4882	0
1	40105247	G	A	HEYL	synonymous_variant	6.11203e-09	4882	0
1	40124833	C	T	NT5C1A	missense_variant	9.09681e-08	17819	0
1	40125091	C	T	NT5C1A	missense_variant	9.09681e-08	17819	0
1	40363267	C	T	MYCL	missense_variant	8.54831e-08	7555	0
1	40363520	T	C	MYCL	missense_variant	1.20348e-08	7555	0
1	40367074	G	T	MYCL	stop_gained	6.88359e-09	7555	0
1	40431585	G	A	MFSD2A	missense_variant	1.24703e-07	25897	0
1	40431633	G	A	MFSD2A	missense_variant	8.76016e-09	25897	0
1	40434261	G	A	MFSD2A	missense_variant	1.24703e-07	25897	0
1	40544322	A	C	PPT1	missense_variant	1.93185e-09	9325	0
1	40555105	C	T	PPT1	synonymous_variant	1.22703e-07	9325	0
1	40562871	G	A	PPT1	missense_variant	5.37216e-09	9325	0
1	40702974	C	G	RLF	missense_variant	1.95516e-09	10025	0
1	40758147	C	T	ZMPSTE24	missense_variant	9.09681e-08	12877	0
1	40766906	G	A	COL9A2	missense_variant	7.89041e-08	2218	0
1	40766995	T	C	COL9A2	synonymous_variant	6.39635e-09	2218	0
1	40767006	G	A	COL9A2	stop_gained	7.89041e-08	2218	0
1	40768476	G	C	COL9A2	missense_variant	2.65866e-09	2218	0
1	40769754	G	A	COL9A2	missense_variant	9.10553e-08	2218	0
1	40771426	C	T	COL9A2	synonymous_variant	8.54831e-08	2218	0
1	40773865	G	A	COL9A2	missense_variant	1.24703e-07	2218	0
1	40776944	A	G	COL9A2	synonymous_variant	5.42581e-09	2218	0
1	40875459	T	A	SMAP2	stop_gained	2.13098e-09	25082	0
1	40922702	G	A	ZFP69B	missense_variant	9.10553e-08	28053	0
1	40960630	A	G	ZFP69	synonymous_variant	4.69465e-09	24708	0
1	40960998	C	T	ZFP69	missense_variant	7.64219e-09	24708	0
1	40961138	G	A	ZFP69	missense_variant	5.35737e-09	24708	0
1	40961433	A	G	ZFP69	missense_variant	1.19983e-08	24708	0
1	40961469	A	G	ZFP69	missense_variant	2.92806e-09	24708	0
1	40961561	C	T	ZFP69	missense_variant	9.09681e-08	24708	0
1	41012956	C	A	ZNF684	missense_variant	1.77347e-09	28418	0
1	41092314	C	T	RIMS3	missense_variant	8.54831e-08	21292	0
1	41218835	G	A	NFYC	missense_variant	8.73854e-08	7806	0
1	41454282	G	A	CTPS1	missense_variant	8.20791e-09	2519	1
1	41461634	T	C	CTPS1	synonymous_variant	5.6431e-09	2519	0
1	41483407	T	C	SLFNL1	missense_variant	5.24717e-09	26313	0
1	41483498	C	T	SLFNL1	missense_variant	9.09681e-08	26313	0
1	41483514	G	C	SLFNL1	missense_variant	2.07301e-09	26313	0
1	41485992	G	A	SLFNL1	missense_variant	1.24703e-07	26313	0
1	41486189	A	T	SLFNL1	synonymous_variant	1.08644e-09	26313	0
1	41608673	G	A	SCMH1	missense_variant	9.10553e-08	19003	1
1	41847867	C	A	FOXO6	missense_variant	2.98188e-09	24814	0
1	41949803	G	A	EDN2	missense_variant	7.7065e-09	3177	0
1	41950224	C	T	EDN2	missense_variant	1.22703e-07	3177	0
1	41976224	G	A	HIVEP3	synonymous_variant	9.10553e-08	13561	0
1	41978764	C	T	HIVEP3	missense_variant	5.41574e-09	13561	0
1	42041214	C	T	HIVEP3	splice_donor_variant	9.77035e-09	13561	1
1	42046900	G	A	HIVEP3	missense_variant	9.10553e-08	13561	0
1	42047099	A	C	HIVEP3	missense_variant	1.82092e-09	13561	0
1	42048495	G	A	HIVEP3	synonymous_variant	1.24703e-07	13561	0
1	42048923	T	C	HIVEP3	missense_variant	5.6431e-09	13561	0
1	42049502	G	A	HIVEP3	missense_variant	1.24703e-07	13561	0
1	42630335	C	T	GUCA2A	missense_variant	8.54831e-08	4682	0
1	42655029	G	T	FOXJ3	missense_variant	1.73684e-09	29178	0
1	42776740	G	A	FOXJ3	missense_variant	7.82065e-09	29178	0
1	42846693	T	G	RIMKLA	missense_variant	1.29517e-09	28725	0
1	42875720	G	A	RIMKLA	missense_variant	7.89041e-08	28725	0
1	42905597	T	C	ZMYND12	missense_variant	1.20348e-08	21192	0
1	42915624	G	A	ZMYND12	missense_variant	1.24703e-07	21192	0
1	42922346	T	G	PPCS	missense_variant	1.80761e-09	25686	0
1	42922705	C	T	PPCS	missense_variant	6.54839e-09	25686	0
1	42925432	T	C	PPCS	synonymous_variant	5.97687e-09	25686	0
1	43004946	C	G	CCDC30	missense_variant	1.95516e-09	26103	0
1	43047057	A	G	CCDC30	synonymous_variant	5.6475e-09	26103	0
1	43111805	G	A	CCDC30	splice_acceptor_variant	5.37216e-09	26103	0
1	43124178	G	A	PPIH	missense_variant	9.10553e-08	14651	0
1	43204147	G	T	CLDN19	missense_variant	4.59177e-09	2040	0
1	43212802	G	A	P3H1	synonymous_variant	1.24703e-07	19316	0
1	43213394	C	T	LEPRE1	synonymous_variant	9.09681e-08	19316	0
1	43225060	T	G	P3H1	missense_variant	1.88221e-09	19316	0
1	43240540	G	A	C1orf50	splice_donor_variant	9.82089e-09	28795	0
1	43296709	A	G	ERMAP	missense_variant	3.58794e-09	15743	0
1	43308509	C	T	ERMAP	missense_variant	9.09681e-08	15743	0
1	43308545	G	A	ERMAP	missense_variant	9.63506e-09	15743	0
1	43393406	G	A	SLC2A1	missense_variant	7.69841e-09	11005	1
1	43394641	C	G	SLC2A1	missense_variant	2.31382e-09	11005	1
1	43394672	G	A	SLC2A1	synonymous_variant	8.20791e-09	11005	0
1	43394689	G	A	SLC2A1	stop_gained	8.73854e-08	11005	1
1	43394882	G	A	SLC2A1	missense_variant	7.89041e-08	11005	0
1	43394883	A	G	SLC2A1	missense_variant	5.42581e-09	11005	1
1	43395280	A	G	SLC2A1	missense_variant	6.40038e-09	11005	1
1	43395407	G	A	SLC2A1	stop_gained	6.59323e-09	11005	1
1	43395556	G	A	SLC2A1	missense_variant	9.10553e-08	11005	0
1	43395625	G	A	SLC2A1	stop_gained	6.59323e-09	11005	1
1	43395699	C	A	SLC2A1	missense_variant	2.98188e-09	11005	1
1	43395700	C	G	SLC2A1	missense_variant	4.75118e-09	11005	1
1	43395707	C	A	SLC2A1	splice_acceptor_variant	1.68749e-09	11005	1
1	43396415	C	A	SLC2A1	missense_variant	2.88648e-09	11005	0
1	43396437	G	A	SLC2A1	missense_variant	9.10553e-08	11005	1
1	43396718	G	A	SLC2A1	missense_variant	9.10553e-08	11005	1
1	43396849	C	T	SLC2A1	stop_gained	6.04522e-09	11005	1
1	43408904	G	A	SLC2A1	missense_variant	8.20791e-09	11005	1
1	43424311	G	C	SLC2A1	missense_variant	1.63111e-09	11005	0
1	43632899	G	A	EBNA1BP2	missense_variant	1.24703e-07	15531	0
1	43647483	A	G	CFAP57	missense_variant	1.19983e-08	26485	0
1	43738694	C	T	TMEM125	missense_variant	6.04522e-09	28275	0
1	43738819	G	A	TMEM125	synonymous_variant	8.12298e-09	28275	0
1	43772837	C	G	TIE1	missense_variant	1.35689e-09	11809	0
1	43774754	C	T	TIE1	synonymous_variant	9.09681e-08	11809	0
1	43775150	G	A	TIE1	missense_variant	1.24703e-07	11809	0
1	43777687	G	A	TIE1	synonymous_variant	1.24703e-07	11809	0
1	43778993	C	A	TIE1	synonymous_variant	2.08509e-09	11809	0
1	43783593	C	T	TIE1	synonymous_variant	9.77035e-09	11809	0
1	43803817	C	T	MPL	stop_gained	9.09681e-08	7217	0
1	43803863	C	A	MPL	missense_variant	8.12468e-09	7217	0
1	43804296	A	G	MPL	missense_variant	3.58794e-09	7217	0
1	43805052	G	A	MPL	missense_variant	7.89041e-08	7217	0
1	43806115	A	G	MPL	missense_variant	6.40038e-09	7217	0
1	43814991	G	T	MPL	missense_variant	2.98833e-09	7217	0
1	43818306	T	G	MPL	missense_variant	9.95519e-10	7217	0
1	43826521	A	G	CDC20	synonymous_variant	5.42581e-09	1723	0
1	43827902	C	T	CDC20	missense_variant	7.62181e-09	1723	0
1	43830012	T	A	ELOVL1	missense_variant	2.13098e-09	14418	0
1	43830302	C	T	ELOVL1	missense_variant	7.77258e-08	14418	0
1	43830669	G	A	ELOVL1	missense_variant	7.89041e-08	14418	0
1	43830946	T	A	ELOVL1	missense_variant	2.13098e-09	14418	0
1	43850721	G	A	MED8	stop_gained	6.11203e-09	19971	0
1	43852664	C	T	MED8	synonymous_variant	5.41574e-09	19971	0
1	43870061	C	T	SZT2	missense_variant	9.72211e-09	29040	0
1	43880790	G	A	SZT2	missense_variant	9.10553e-08	29040	0
1	43891735	G	A	SZT2	missense_variant	1.24703e-07	29040	0
1	43891806	C	G	SZT2	missense_variant	2.08691e-09	29040	0
1	43893787	G	A	SZT2	missense_variant	1.24703e-07	29040	0
1	43898220	C	T	SZT2	synonymous_variant	8.31127e-09	29040	0
1	43898777	C	A	SZT2	stop_gained	1.77347e-09	29040	0
1	43900096	T	G	SZT2	missense_variant	1.49919e-09	29040	0
1	43900973	C	T	SZT2	missense_variant	9.09681e-08	29040	0
1	43904731	G	T	SZT2	missense_variant	1.95296e-09	29040	0
1	43905410	C	T	SZT2	missense_variant	9.09681e-08	29040	0
1	43912675	A	G	SZT2	missense_variant	6.59164e-09	29040	0
1	43914009	C	T	SZT2	missense_variant	7.77258e-08	29040	0
1	44054630	C	T	PTPRF	missense_variant	7.77258e-08	9670	0
1	44056693	A	C	PTPRF	missense_variant	1.38947e-09	9670	0
1	44057602	G	A	PTPRF	missense_variant	5.37216e-09	9670	0
1	44064524	G	A	PTPRF	synonymous_variant	6.11203e-09	9670	0
1	44069290	C	T	PTPRF	missense_variant	9.09681e-08	9670	0
1	44069399	G	A	PTPRF	missense_variant	9.10553e-08	9670	0
1	44072014	A	G	PTPRF	missense_variant	3.58794e-09	9670	0
1	44072583	C	T	PTPRF	synonymous_variant	9.09681e-08	9670	0
1	44075115	C	A	PTPRF	missense_variant	1.78704e-09	9670	0
1	44075142	A	T	PTPRF	missense_variant	2.47358e-09	9670	0
1	44083182	C	T	PTPRF	missense_variant	9.09681e-08	9670	0
1	44083205	C	T	PTPRF	synonymous_variant	1.22703e-07	9670	0
1	44084961	C	T	PTPRF	missense_variant	8.54831e-08	9670	0
1	44086599	A	G	PTPRF	missense_variant	1.19983e-08	9670	0
1	44086638	G	A	PTPRF	missense_variant	7.82065e-09	9670	1
1	44132164	C	T	KDM4A	missense_variant	9.09681e-08	22978	1
1	44133607	T	G	KDM4A	synonymous_variant	1.11606e-09	22978	0
1	44201955	C	T	ST3GAL3	missense_variant	8.54831e-08	10866	0
1	44266955	A	G	ST3GAL3	missense_variant	6.57179e-09	10866	0
1	44364858	C	T	ST3GAL3	synonymous_variant	6.54839e-09	10866	0
1	44386498	C	T	ST3GAL3	synonymous_variant	1.22703e-07	10866	0
1	44422132	G	A	IPO13	missense_variant	9.10553e-08	16853	0
1	44422638	C	T	IPO13	stop_gained	9.09681e-08	16853	1
1	44423116	A	G	IPO13	missense_variant	5.42581e-09	16853	0
1	44423828	C	T	IPO13	stop_gained	6.04522e-09	16853	1
1	44437085	C	T	DPH2	missense_variant	1.22703e-07	3004	0
1	44437230	T	A	DPH2	stop_gained	1.17728e-09	3004	0
1	44437502	G	A	DPH2	missense_variant	6.59323e-09	3004	0
1	44437728	C	T	DPH2	missense_variant	8.54831e-08	3004	0
1	44437729	G	T	DPH2	synonymous_variant	5.90807e-09	3004	0
1	44437997	A	T	DPH2	missense_variant	1.14868e-09	3004	0
1	44442482	G	A	ATP6V0B	missense_variant	9.10553e-08	861	0
1	44447445	G	A	B4GALT2	missense_variant	7.89041e-08	925	0
1	44451249	G	A	B4GALT2	missense_variant	5.35737e-09	925	0
1	44458012	C	T	CCDC24	synonymous_variant	7.78453e-09	28688	0
1	44463345	G	A	SLC6A9	missense_variant	8.73854e-08	11056	0
1	44466835	C	T	SLC6A9	splice_donor_variant	9.77035e-09	11056	0
1	44467259	C	T	SLC6A9	missense_variant	1.22703e-07	11056	0
1	44595425	C	G	KLF17	missense_variant	6.66908e-09	18830	0
1	44680425	T	C	DMAP1	missense_variant	6.61883e-09	18291	0
1	44680521	G	A	DMAP1	missense_variant	7.89041e-08	18291	0
1	44749668	G	A	ERI3	missense_variant	9.10553e-08	17276	0
1	44878154	C	A	RNF220	synonymous_variant	5.7849e-09	25552	0
1	44878299	T	C	RNF220	missense_variant	5.97687e-09	25552	0
1	45111137	C	T	RNF220	synonymous_variant	7.64219e-09	25552	0
1	45120291	G	A	TMEM53	synonymous_variant	8.76016e-09	26186	0
1	45120431	C	T	TMEM53	missense_variant	7.77258e-08	26186	0
1	45155378	T	C	ARMH1	synonymous_variant	5.97687e-09	34345	0
1	45190051	G	A	ARMH1	missense_variant	8.73854e-08	34345	0
1	45190798	C	T	ARMH1	synonymous_variant	7.64219e-09	34345	0
1	45190878	A	T	ARMH1	missense_variant	1.44297e-09	34345	0
1	45191035	A	G	ARMH1	missense_variant	6.57179e-09	34345	0
1	45218830	G	T	KIF2C	missense_variant	2.96391e-09	6393	0
1	45228103	G	A	KIF2C	missense_variant	9.10553e-08	6393	0
1	45242384	G	A	RPS8	missense_variant	7.82065e-09	10441	1
1	45253335	C	T	BEST4	missense_variant	9.09681e-08	17106	1
1	45268753	C	T	PLK3	synonymous_variant	9.09681e-08	2154	0
1	45269002	C	T	PLK3	synonymous_variant	6.04522e-09	2154	0
1	45270331	C	G	PLK3	missense_variant	2.69621e-09	2154	0
1	45270366	C	T	PLK3	missense_variant	7.78453e-09	2154	0
1	45276011	T	C	BTBD19	synonymous_variant	6.39635e-09	27145	0
1	45292795	C	T	PTCH2	missense_variant	7.98703e-09	9586	0
1	45469538	T	C	HECTD3	synonymous_variant	6.39635e-09	26117	0
1	45473113	G	A	HECTD3	missense_variant	7.69841e-09	26117	0
1	45473155	C	T	HECTD3	missense_variant	8.54831e-08	26117	0
1	45473930	G	A	HECTD3	synonymous_variant	6.59323e-09	26117	0
1	45476223	C	A	HECTD3	synonymous_variant	2.88648e-09	26117	0
1	45480128	G	A	UROD	synonymous_variant	8.76016e-09	12591	0
1	45501768	G	A	ZSWIM5	stop_gained	6.59323e-09	29299	0
1	45504677	T	C	ZSWIM5	missense_variant	1.20348e-08	29299	0
1	45671731	C	G	ZSWIM5	missense_variant	6.73843e-09	29299	1
1	45793636	G	A	HPDL	synonymous_variant	8.20791e-09	28242	0
1	45797118	C	A	MUTYH	missense_variant	1.78704e-09	7527	0
1	45798126	A	G	MUTYH	missense_variant	6.59164e-09	7527	0
1	45807170	G	A	TOE1	missense_variant	1.24703e-07	15954	0
1	45812673	G	A	TESK2	missense_variant	9.10553e-08	11732	0
1	46082015	A	G	NASP	missense_variant	3.58794e-09	7644	0
1	46086446	T	C	CCDC17	synonymous_variant	6.61883e-09	26574	0
1	46087064	C	T	CCDC17	missense_variant	9.09681e-08	26574	0
1	46088253	G	C	CCDC17	missense_variant	1.63111e-09	26574	0
1	46099852	G	A	GPBP1L1	synonymous_variant	8.12298e-09	28843	0
1	46184923	G	C	IPP	missense_variant	4.72579e-09	6108	0
1	46193443	C	T	IPP	missense_variant	8.54831e-08	6108	0
1	46212020	G	A	IPP	missense_variant	8.76016e-09	6108	0
1	46290221	A	G	MAST2	synonymous_variant	1.11391e-08	19035	0
1	46463468	G	A	MAST2	missense_variant	1.24703e-07	19035	0
1	46489524	G	T	MAST2	missense_variant	5.90807e-09	19035	1
1	46495611	C	T	MAST2	missense_variant	8.78515e-09	19035	0
1	46495845	G	A	MAST2	missense_variant	5.37216e-09	19035	0
1	46497134	G	T	MAST2	missense_variant	2.98833e-09	19035	0
1	46497149	C	T	MAST2	missense_variant	9.09681e-08	19035	0
1	46498050	G	A	MAST2	missense_variant	9.63506e-09	19035	0
1	46500448	T	C	MAST2	synonymous_variant	1.20348e-08	19035	0
1	46500509	C	T	MAST2	missense_variant	1.22703e-07	19035	0
1	46500523	G	A	MAST2	synonymous_variant	9.10553e-08	19035	0
1	46501219	A	G	MAST2	synonymous_variant	6.59164e-09	19035	0
1	46527720	T	C	PIK3R3	synonymous_variant	4.77525e-09	8981	0
1	46659047	A	G	POMGNT1	missense_variant	6.59164e-09	19139	0
1	46660547	C	T	POMGNT1	synonymous_variant	8.31127e-09	19139	0
1	46685388	C	G	LURAP1	missense_variant	6.66908e-09	32327	0
1	46685709	G	A	LURAP1	synonymous_variant	5.37216e-09	32327	0
1	46715774	C	T	RAD54L	synonymous_variant	5.41574e-09	9826	0
1	46733249	G	T	RAD54L	missense_variant	1.73684e-09	9826	0
1	46739353	A	T	RAD54L	missense_variant	1.03371e-09	9826	0
1	46739415	C	T	RAD54L	stop_gained	9.09681e-08	9826	0
1	46740274	C	A	RAD54L	missense_variant	1.78704e-09	9826	0
1	46746932	G	A	LRRC41	missense_variant	1.24703e-07	16917	0
1	46751263	G	C	LRRC41	synonymous_variant	4.96587e-09	16917	0
1	46751327	C	T	LRRC41	missense_variant	8.54831e-08	16917	0
1	46810806	C	T	NSUN4	missense_variant	8.31127e-09	31802	0
1	46977822	C	A	DMBX1	missense_variant	2.88648e-09	19026	0
1	47040618	C	A	MKNK1	splice_donor_variant	4.69935e-09	7110	0
1	47046181	G	T	MKNK1	stop_gained	2.98833e-09	7110	0
1	47059853	C	T	MKNK1	missense_variant	7.64219e-09	7110	0
1	47284332	G	C	CYP4B1	missense_variant	2.65866e-09	2644	0
1	47398713	A	G	CYP4A11	missense_variant	1.19983e-08	2642	0
1	47400780	C	A	CYP4A11	missense_variant	4.69935e-09	2642	0
1	47402366	C	T	CYP4A11	synonymous_variant	7.98703e-09	2642	0
1	47515783	C	A	CYP4X1	missense_variant	4.69935e-09	20244	0
1	47534295	T	C	CYP4Z1	missense_variant	2.95323e-09	20583	0
1	47746112	C	A	STIL	missense_variant	1.99551e-09	10879	0
1	47903920	A	G	FOXD2	missense_variant	3.58794e-09	3803	0
1	47904371	C	A	FOXD2	synonymous_variant	2.08509e-09	3803	0
1	47904572	T	C	FOXD2	synonymous_variant	4.63559e-09	3803	0
1	47905064	C	A	FOXD2	synonymous_variant	2.98188e-09	3803	0
1	48878804	C	T	SPATA6	synonymous_variant	8.78515e-09	18309	0
1	48999928	G	A	AGBL4	missense_variant	8.73854e-08	25892	0
1	49224754	C	T	BEND5	missense_variant	8.54831e-08	25668	0
1	50661262	T	A	ELAVL4	missense_variant	1.06663e-09	3315	1
1	50666572	A	G	ELAVL4	missense_variant	1.19983e-08	3315	0
1	50887118	A	C	DMRTA2	missense_variant	1.56444e-09	13908	0
1	51061828	A	T	FAF1	missense_variant	2.47358e-09	3578	0
1	51204624	C	T	FAF1	synonymous_variant	9.09681e-08	3578	0
1	51253824	G	A	FAF1	missense_variant	6.11203e-09	3578	0
1	51439596	G	C	CDKN2C	missense_variant	1.96864e-09	1789	0
1	51439666	G	A	CDKN2C	synonymous_variant	9.10553e-08	1789	0
1	51756276	C	T	TTC39A	missense_variant	9.09681e-08	18657	0
1	51768216	C	T	TTC39A	missense_variant	7.77258e-08	18657	0
1	51768226	G	A	TTC39A	synonymous_variant	7.89041e-08	18657	0
1	51771704	T	C	TTC39A	missense_variant	3.60731e-09	18657	0
1	51831703	T	C	EPS15	splice_acceptor_variant	5.97687e-09	3419	0
1	51887484	T	C	EPS15	missense_variant	1.11461e-08	3419	0
1	52253123	G	A	OSBPL9	missense_variant	7.89041e-08	16386	0
1	52253139	G	C	OSBPL9	missense_variant	1.96864e-09	16386	0
1	52254966	T	G	NRDC	missense_variant	1.24777e-09	7995	0
1	52256220	G	A	NRDC	synonymous_variant	9.82089e-09	7995	0
1	52442582	G	A	RAB3B	missense_variant	8.73854e-08	9778	0
1	52520712	G	A	TXNDC12	synonymous_variant	7.82065e-09	24626	0
1	52703293	A	G	ZFYVE9	synonymous_variant	5.6475e-09	6775	0
1	52703646	A	G	ZFYVE9	missense_variant	5.64722e-09	6775	0
1	52704550	T	G	ZFYVE9	synonymous_variant	1.80761e-09	6775	0
1	52705216	A	T	ZFYVE9	missense_variant	1.08152e-09	6775	0
1	52729524	G	A	ZFYVE9	missense_variant	6.59323e-09	6775	0
1	52747449	T	G	ZFYVE9	missense_variant	1.26205e-09	6775	0
1	52800373	T	C	ZFYVE9	synonymous_variant	5.6431e-09	6775	0
1	52821281	G	C	CC2D1B	missense_variant	6.48102e-09	29386	0
1	52822787	G	A	CC2D1B	synonymous_variant	7.69841e-09	29386	0
1	52839017	T	C	ORC1	missense_variant	7.34917e-09	8487	0
1	52840516	C	T	ORC1	missense_variant	1.22703e-07	8487	0
1	52849581	T	C	ORC1	missense_variant	5.6431e-09	8487	0
1	52861932	G	C	ORC1	synonymous_variant	1.96864e-09	8487	0
1	52863432	T	C	ORC1	synonymous_variant	6.61883e-09	8487	0
1	52874269	A	T	PRPF38A	missense_variant	2.19629e-09	25930	0
1	52881018	C	T	PRPF38A	missense_variant	9.09681e-08	25930	0
1	52962692	G	A	ZCCHC11	missense_variant	1.24703e-07	28981	0
1	52981596	G	A	TUT4	synonymous_variant	7.7065e-09	28981	0
1	52991271	T	C	TUT4	missense_variant	5.97687e-09	28981	0
1	53099242	G	A	SHISAL2A	missense_variant	8.12298e-09	28757	0
1	53326449	G	A	ZYG11A	missense_variant	7.89041e-08	32058	0
1	53351512	C	T	ZYG11A	missense_variant	9.77035e-09	32058	0
1	53352630	C	T	ZYG11A	missense_variant	5.41574e-09	32058	0
1	53364889	A	G	ECHDC2	missense_variant	7.35448e-09	23408	0
1	53370366	G	A	ECHDC2	synonymous_variant	1.24703e-07	23408	0
1	53370485	G	A	ECHDC2	missense_variant	9.10553e-08	23408	0
1	53446201	G	A	SCP2	missense_variant	7.82065e-09	10606	0
1	53543462	G	A	PODN	missense_variant	7.89041e-08	23174	0
1	53546439	G	A	PODN	missense_variant	7.89041e-08	23174	0
1	53547765	C	G	PODN	missense_variant	4.75118e-09	23174	0
1	53553849	T	A	SLC1A7	synonymous_variant	1.16327e-09	10945	0
1	53555536	C	A	SLC1A7	missense_variant	7.31389e-09	10945	0
1	53558438	C	T	SLC1A7	synonymous_variant	9.72211e-09	10945	0
1	53608075	C	T	SLC1A7	missense_variant	9.09681e-08	10945	0
1	53682485	C	T	C1orf123	missense_variant	9.09681e-08	26059	0
1	53692778	T	C	MAGOH	missense_variant	6.39635e-09	6815	0
1	53715209	C	T	LRP8	missense_variant	8.54831e-08	6700	0
1	53730042	G	A	LRP8	missense_variant	9.10553e-08	6700	0
1	53736718	T	C	LRP8	missense_variant	4.77525e-09	6700	0
1	53975664	G	C	GLIS1	synonymous_variant	2.46307e-09	29525	0
1	54060247	G	A	GLIS1	missense_variant	1.24703e-07	29525	0
1	54262625	G	A	NDC1	missense_variant	9.10553e-08	25525	0
1	54284736	C	T	NDC1	missense_variant	1.22703e-07	25525	0
1	54426079	G	A	LRRC42	missense_variant	9.10553e-08	28792	0
1	54477816	G	A	LDLRAD1	stop_gained	9.10553e-08	32069	0
1	54605247	G	A	CDCP2	synonymous_variant	1.24703e-07	27297	0
1	54605468	G	A	CDCP2	missense_variant	9.10553e-08	27297	0
1	54606928	G	A	CDCP2	synonymous_variant	1.24703e-07	27297	0
1	54610153	G	A	CDCP2	missense_variant	8.73854e-08	27297	0
1	54610173	C	T	CDCP2	synonymous_variant	6.04522e-09	27297	0
1	54610384	A	G	CDCP2	missense_variant	6.59164e-09	27297	0
1	54640347	A	C	CYB5RL	missense_variant	1.50561e-09	32220	0
1	54644895	C	G	CYB5RL	missense_variant	1.89994e-09	32220	0
1	54722844	G	C	SSBP3	missense_variant	4.96587e-09	15674	1
1	54722847	G	C	SSBP3	missense_variant	2.19195e-09	15674	0
1	54870530	C	T	SSBP3	splice_donor_variant	9.77035e-09	15674	1
1	54870551	C	T	SSBP3	missense_variant	6.54839e-09	15674	0
1	55060359	A	G	ACOT11	missense_variant	6.40038e-09	18156	0
1	55062979	C	T	ACOT11	missense_variant	9.09681e-08	18156	0
1	55062980	G	A	ACOT11	missense_variant	1.24703e-07	18156	0
1	55067072	C	T	ACOT11	missense_variant	7.77258e-08	18156	0
1	55074770	C	A	ACOT11	missense_variant	2.98188e-09	18156	0
1	55075489	T	C	FAM151A	missense_variant	6.61883e-09	25032	0
1	55081794	G	A	FAM151A	missense_variant	8.12298e-09	25032	0
1	55089029	A	T	FAM151A	missense_variant	1.34892e-09	25032	0
1	55118710	C	T	MROH7	synonymous_variant	8.31127e-09	24802	0
1	55161082	C	T	MROH7	synonymous_variant	7.98703e-09	24802	0
1	55161158	G	A	MROH7	missense_variant	1.24703e-07	24802	0
1	55167767	G	A	MROH7	missense_variant	7.89041e-08	24802	0
1	55182300	T	A	MROH7-TTC4	stop_gained	1.81629e-09	49180	0
1	55223580	C	T	PARS2	missense_variant	9.09681e-08	30563	0
1	55266404	G	A	TTC22	missense_variant	9.10553e-08	26067	0
1	55319276	T	A	DHCR24	missense_variant	2.13098e-09	2859	0
1	55330998	C	T	DHCR24	missense_variant	8.54831e-08	2859	0
1	55340767	G	A	DHCR24	missense_variant	9.10553e-08	2859	0
1	55457732	C	T	TMEM61	missense_variant	1.22703e-07	27296	0
1	55472726	G	A	BSND	missense_variant	7.7065e-09	16512	0
1	55474248	G	A	BSND	missense_variant	9.10553e-08	16512	0
1	55512213	T	C	PCSK9	synonymous_variant	1.20348e-08	20001	0
1	55518361	G	A	PCSK9	synonymous_variant	8.20791e-09	20001	0
1	55523148	T	C	PCSK9	missense_variant	5.24717e-09	20001	0
1	55559681	G	A	USP24	missense_variant	5.37216e-09	12623	0
1	55563300	G	A	USP24	missense_variant	1.24703e-07	12623	0
1	55569590	T	C	USP24	missense_variant	1.11461e-08	12623	0
1	55589212	C	T	USP24	missense_variant	7.77258e-08	12623	0
1	55595246	A	C	USP24	missense_variant	1.82092e-09	12623	0
1	55598258	G	A	USP24	missense_variant	8.12298e-09	12623	0
1	55598320	T	A	USP24	synonymous_variant	2.13098e-09	12623	0
1	55608452	T	C	USP24	missense_variant	1.20348e-08	12623	0
1	55613443	A	T	USP24	missense_variant	1.03371e-09	12623	0
1	55643693	C	T	USP24	missense_variant	7.77258e-08	12623	0
1	55643797	A	T	USP24	missense_variant	2.19629e-09	12623	0
1	56990157	C	G	PLPP3	missense_variant	6.73843e-09	9229	0
1	57044631	G	A	PLPP3	missense_variant	9.10553e-08	9229	0
1	57169864	G	A	PRKAA2	missense_variant	7.7065e-09	9377	0
1	57233588	T	C	FYB2	missense_variant	3.51434e-09	27295	0
1	57351835	C	T	C8A	missense_variant	7.78453e-09	1352	0
1	57378139	A	G	C8A	missense_variant	3.57778e-09	1352	0
1	57378148	C	T	C8A	missense_variant	9.09681e-08	1352	0
1	57406635	C	T	C8B	missense_variant	7.64219e-09	1353	0
1	57420360	C	A	C8B	missense_variant	1.98166e-09	1353	0
1	57756656	T	C	DAB1	missense_variant	4.63559e-09	2661	0
1	58946709	C	A	OMA1	missense_variant	1.98166e-09	29661	0
1	58946725	G	C	OMA1	missense_variant	6.67429e-09	29661	0
1	58999958	G	A	OMA1	stop_gained	9.10553e-08	29661	0
1	59042097	C	G	TACSTD2	missense_variant	1.7005e-09	11530	0
1	59042641	G	C	TACSTD2	missense_variant	4.96587e-09	11530	0
1	59125683	C	T	MYSM1	missense_variant	7.78453e-09	29401	0
1	59134698	G	C	MYSM1	synonymous_variant	1.96864e-09	29401	0
1	59147575	T	C	MYSM1	missense_variant	7.34917e-09	29401	0
1	59147880	C	T	MYSM1	missense_variant	9.72211e-09	29401	0
1	59150910	C	T	MYSM1	missense_variant	7.77258e-08	29401	0
1	59156020	G	T	MYSM1	stop_gained	2.65724e-09	29401	0
1	59248497	C	G	JUN	missense_variant	2.69621e-09	6204	0
1	59787330	G	T	FGGY	missense_variant	2.96391e-09	25610	0
1	59811985	A	T	FGGY	missense_variant	1.44297e-09	25610	0
1	60309135	T	C	HOOK1	missense_variant	6.39635e-09	19884	0
1	60456401	G	A	C1orf87	missense_variant	9.10553e-08	28547	0
1	61547654	C	T	NFIA	synonymous_variant	1.22703e-07	7784	0
1	61553819	A	G	NFIA	splice_acceptor_variant	5.93918e-09	7784	1
1	61553863	C	T	NFIA	stop_gained	9.09681e-08	7784	1
1	61553905	C	T	NFIA	stop_gained	1.22703e-07	7784	1
1	61554013	C	T	NFIA	stop_gained	7.77258e-08	7784	1
1	61554017	T	C	NFIA	missense_variant	4.63559e-09	7784	1
1	61554101	G	C	NFIA	missense_variant	2.4772e-09	7784	1
1	61554154	C	T	NFIA	missense_variant	9.09681e-08	7784	1
1	61818236	C	T	NFIA	missense_variant	1.22703e-07	7784	0
1	61849013	C	T	NFIA	stop_gained	9.09681e-08	7784	1
1	61869809	T	C	NFIA	missense_variant	3.51434e-09	7784	1
1	62166693	C	T	TM2D1	missense_variant	6.04522e-09	24142	0
1	62240992	G	C	PATJ	missense_variant	1.96864e-09	28881	0
1	62582894	G	A	PATJ	missense_variant	9.63506e-09	28881	0
1	62586868	G	A	PATJ	missense_variant	6.59323e-09	28881	0
1	62586942	T	G	PATJ	missense_variant	1.65218e-09	28881	0
1	62672433	T	C	L1TD1	missense_variant	1.20348e-08	25595	0
1	62738883	C	T	KANK4	synonymous_variant	8.54831e-08	27263	0
1	62740443	C	G	KANK4	synonymous_variant	5.60456e-09	27263	0
1	62740535	G	A	KANK4	missense_variant	7.89041e-08	27263	0
1	62908872	T	C	USP1	missense_variant	1.20348e-08	12607	0
1	62910974	G	C	USP1	missense_variant	1.9125e-09	12607	0
1	62959980	C	T	DOCK7	missense_variant	9.09681e-08	19190	0
1	62971474	G	A	DOCK7	missense_variant	1.24703e-07	19190	0
1	62973681	A	G	DOCK7	synonymous_variant	5.93918e-09	19190	0
1	62976273	G	A	DOCK7	missense_variant	8.73854e-08	19190	0
1	63005433	C	T	DOCK7	missense_variant	7.77258e-08	19190	0
1	63064475	C	A	ANGPTL3	missense_variant	1.77347e-09	491	0
1	63085589	G	A	DOCK7	stop_gained	8.73854e-08	19190	0
1	63085615	A	T	DOCK7	missense_variant	2.19629e-09	19190	0
1	63096986	T	C	DOCK7	missense_variant	7.34917e-09	19190	0
1	63113973	C	T	DOCK7	missense_variant	1.22703e-07	19190	0
1	63119722	C	G	DOCK7	missense_variant	3.0116e-09	19190	0
1	63789276	C	T	FOXD3	missense_variant	8.31127e-09	3804	0
1	63789333	A	T	FOXD3	missense_variant	2.47358e-09	3804	0
1	63789990	G	C	FOXD3	missense_variant	4.72579e-09	3804	0
1	63862208	G	T	ALG6	missense_variant	4.59177e-09	23157	0
1	63876924	A	G	ALG6	missense_variant	6.40038e-09	23157	0
1	63894786	A	G	ALG6	missense_variant	1.11391e-08	23157	0
1	63920568	C	G	ITGB3BP	missense_variant	2.69621e-09	6157	0
1	63997556	G	A	EFCAB7	missense_variant	6.59323e-09	29379	0
1	64017418	C	T	EFCAB7	synonymous_variant	9.09681e-08	29379	0
1	64089281	G	A	PGM1	synonymous_variant	7.7065e-09	8905	0
1	64095102	C	T	PGM1	missense_variant	7.77258e-08	8905	0
1	64100518	A	C	PGM1	missense_variant	1.27357e-09	8905	0
1	64125320	C	T	PGM1	missense_variant	1.22703e-07	8905	0
1	64606026	G	A	ROR1	missense_variant	9.63506e-09	10256	0
1	64643653	T	C	ROR1	synonymous_variant	6.39635e-09	10256	0
1	64680611	A	G	UBE2U	synonymous_variant	6.57179e-09	28559	0
1	65047863	T	C	CACHD1	missense_variant	5.6431e-09	29314	0
1	65098384	C	T	CACHD1	synonymous_variant	1.22703e-07	29314	0
1	65107612	A	C	CACHD1	synonymous_variant	1.38361e-09	29314	0
1	65113703	A	T	CACHD1	missense_variant	2.47358e-09	29314	0
1	65139037	C	G	CACHD1	missense_variant	1.95516e-09	29314	0
1	65139050	A	T	CACHD1	missense_variant	2.47358e-09	29314	0
1	65139072	T	G	CACHD1	missense_variant	1.88221e-09	29314	0
1	65143867	G	C	CACHD1	missense_variant	1.9125e-09	29314	0
1	65247182	C	G	RAVER2	synonymous_variant	2.08691e-09	25577	0
1	65270474	C	G	RAVER2	missense_variant	2.69621e-09	25577	0
1	65280413	A	G	RAVER2	missense_variant	4.28986e-09	25577	0
1	65301883	A	G	JAK1	synonymous_variant	5.6475e-09	6190	0
1	65304244	T	C	JAK1	synonymous_variant	7.34917e-09	6190	0
1	65325825	C	T	JAK1	missense_variant	1.22703e-07	6190	0
1	65332824	G	A	JAK1	missense_variant	8.73854e-08	6190	0
1	65684593	A	G	AK4	missense_variant	7.35448e-09	363	0
1	65858181	A	G	DNAJC6	synonymous_variant	7.35448e-09	15469	0
1	65876985	C	T	DNAJC6	missense_variant	1.22703e-07	15469	0
1	66036295	G	T	LEPR	synonymous_variant	4.64774e-09	6554	0
1	66036438	G	A	LEPR	missense_variant	7.82065e-09	6554	0
1	66036449	G	A	LEPR	missense_variant	9.63506e-09	6554	0
1	66038009	A	T	LEPR	missense_variant	2.47358e-09	6554	0
1	66058545	A	G	LEPR	missense_variant	1.11391e-08	6554	0
1	66087066	G	A	LEPR	missense_variant	9.82089e-09	6554	0
1	66102532	C	T	LEPR	missense_variant	1.22703e-07	6554	0
1	66384395	C	T	PDE4B	missense_variant	6.04522e-09	8781	0
1	66833455	G	A	PDE4B	synonymous_variant	6.59323e-09	8781	0
1	66833476	C	T	PDE4B	synonymous_variant	5.41574e-09	8781	0
1	66833687	A	G	PDE4B	missense_variant	3.57778e-09	8781	0
1	67109240	G	A	SGIP1	synonymous_variant	7.7065e-09	25412	0
1	67109317	A	C	SGIP1	missense_variant	1.9105e-09	25412	0
1	67154953	G	A	SGIP1	missense_variant	5.37216e-09	25412	0
1	67327965	C	A	WDR78	missense_variant	2.08509e-09	26252	0
1	67450480	G	A	MIER1	missense_variant	7.89041e-08	29657	0
1	67519518	T	C	SLC35D1	missense_variant	7.34917e-09	20800	0
1	67560963	G	C	C1orf141	synonymous_variant	1.40453e-09	32044	0
1	67592905	C	T	C1orf141	missense_variant	5.41574e-09	32044	0
1	67635073	C	A	IL23R	missense_variant	2.53656e-09	19100	0
1	67672610	G	A	IL23R	missense_variant	1.24703e-07	19100	0
1	67724272	A	T	IL23R	stop_gained	8.76748e-10	19100	0
1	67724639	T	C	IL23R	missense_variant	1.20348e-08	19100	0
1	67794005	C	T	IL12RB2	missense_variant	8.78515e-09	5972	0
1	67845701	C	T	IL12RB2	missense_variant	7.78453e-09	5972	0
1	67852344	C	T	IL12RB2	synonymous_variant	7.78453e-09	5972	0
1	67891834	C	T	SERBP1	missense_variant	7.77258e-08	17860	0
1	67895732	G	A	SERBP1	synonymous_variant	6.11203e-09	17860	0
1	68512353	C	T	DIRAS3	missense_variant	7.77258e-08	687	0
1	68603587	G	A	WLS	synonymous_variant	8.73854e-08	30238	0
1	68624904	C	T	WLS	missense_variant	1.22703e-07	30238	0
1	68903982	T	C	RPE65	missense_variant	7.34917e-09	10294	0
1	68904623	A	G	RPE65	splice_donor_variant	6.57179e-09	10294	0
1	68904965	G	A	RPE65	missense_variant	6.11203e-09	10294	0
1	70397203	C	A	LRRC7	missense_variant	1.99551e-09	18531	1
1	70503910	T	C	LRRC7	synonymous_variant	4.63559e-09	18531	0
1	70504178	G	A	LRRC7	missense_variant	5.35737e-09	18531	0
1	70504819	C	T	LRRC7	synonymous_variant	7.77258e-08	18531	0
1	70509754	C	T	LRRC7	missense_variant	5.56583e-09	18531	0
1	70614246	T	A	LRRC40	missense_variant	9.9957e-10	26004	0
1	70639163	G	A	LRRC40	stop_gained	1.24703e-07	26004	0
1	70710422	C	T	SRSF11	stop_gained	1.22703e-07	10782	1
1	70728474	C	T	ANKRD13C	missense_variant	7.77258e-08	25374	0
1	70881714	A	T	CTH	stop_gained	1.74568e-09	2501	0
1	70889989	A	G	CTH	missense_variant	6.59164e-09	2501	0
1	70900860	C	T	CTH	missense_variant	9.09681e-08	2501	0
1	71536537	G	C	ZRANB2	missense_variant	2.07301e-09	13058	0
1	71542546	T	C	ZRANB2	missense_variant	7.34917e-09	13058	1
1	72748001	C	T	NEGR1	splice_donor_variant	9.77035e-09	17302	1
1	74492654	C	G	LRRIQ3	splice_acceptor_variant	3.0116e-09	28318	0
1	74507317	T	C	LRRIQ3	missense_variant	6.39635e-09	28318	0
1	74507382	T	C	LRRIQ3	synonymous_variant	2.95323e-09	28318	0
1	74670667	A	C	FPGT	synonymous_variant	1.9105e-09	3825	0
1	74670770	A	G	FPGT	missense_variant	2.92806e-09	3825	0
1	74716407	G	A	TNNI3K	missense_variant	7.89041e-08	19661	0
1	74936832	C	T	LRRC53	missense_variant	7.62181e-09	25255	0
1	75037957	T	C	C1orf173	missense_variant	3.51434e-09	25346	0
1	75038045	C	G	ERICH3	missense_variant	1.89994e-09	25346	0
1	75038578	A	G	ERICH3	missense_variant	6.59164e-09	25346	0
1	75055648	C	G	ERICH3	missense_variant	1.7005e-09	25346	0
1	75072529	T	C	ERICH3	synonymous_variant	2.95323e-09	25346	0
1	75185037	G	C	CRYZ	missense_variant	2.65866e-09	2419	0
1	75202278	C	A	TYW3	missense_variant	2.53656e-09	24757	0
1	75626528	T	C	LHX8	missense_variant	3.60731e-09	28838	0
1	75708681	A	G	SLC44A5	missense_variant	6.59164e-09	28524	0
1	76215126	G	T	ACADM	missense_variant	2.65724e-09	89	0
1	76234897	A	G	ACADM	synonymous_variant	4.59669e-09	89	0
1	76257975	A	G	RABGGTB	missense_variant	7.35448e-09	9796	0
1	76343890	T	C	MSH4	missense_variant	1.20348e-08	7327	0
1	76349309	G	A	MSH4	missense_variant	7.89041e-08	7327	0
1	76349464	T	C	MSH4	missense_variant	1.11461e-08	7327	0
1	76378380	G	A	MSH4	splice_acceptor_variant	7.7065e-09	7327	0
1	76387833	C	T	ASB17	missense_variant	5.56582e-09	19769	0
1	76397917	G	T	ASB17	stop_gained	2.96391e-09	19769	0
1	76878033	T	C	ST6GALNAC3	missense_variant	1.11461e-08	19343	0
1	77587996	A	G	PIGK	synonymous_variant	1.19983e-08	8965	0
1	77627384	T	C	PIGK	synonymous_variant	6.49884e-09	8965	0
1	77672331	G	A	PIGK	missense_variant	7.69841e-09	8965	0
1	77759552	A	G	AK5	missense_variant	4.59669e-09	365	0
1	77987619	C	T	AK5	synonymous_variant	7.77258e-08	365	0
1	77987623	C	T	AK5	missense_variant	1.22703e-07	365	0
1	78001663	C	G	AK5	synonymous_variant	1.95516e-09	365	0
1	78045255	C	G	ZZZ3	missense_variant	1.35689e-09	24523	0
1	78045261	C	T	ZZZ3	missense_variant	7.77258e-08	24523	0
1	78097735	T	G	ZZZ3	missense_variant	1.65218e-09	24523	0
1	78097735	T	C	ZZZ3	synonymous_variant	2.95323e-09	24523	0
1	78177526	G	A	USP33	missense_variant	6.11203e-09	20059	0
1	78267110	G	A	MIGA1	missense_variant	1.24703e-07	24741	0
1	78280826	G	A	MIGA1	missense_variant	7.89041e-08	24741	0
1	78401507	G	A	NEXN	splice_acceptor_variant	7.69841e-09	29557	0
1	78414892	T	C	FUBP1	missense_variant	1.11461e-08	4004	0
1	78432631	T	C	FUBP1	missense_variant	6.39635e-09	4004	0
1	78479055	C	T	DNAJB4	missense_variant	1.22703e-07	14886	0
1	78479299	G	A	DNAJB4	missense_variant	7.89041e-08	14886	0
1	78560637	G	T	GIPC2	missense_variant	2.30908e-09	18177	0
1	78959096	C	A	PTGFR	missense_variant	2.53656e-09	9600	0
1	79093697	C	G	IFI44L	missense_variant	1.91378e-09	17817	0
1	79093807	T	A	IFI44L	stop_gained	1.70142e-09	17817	0
1	79095472	C	T	IFI44L	missense_variant	7.77258e-08	17817	0
1	79107214	A	T	IFI44L	missense_variant	2.47358e-09	17817	0
1	79126289	A	T	IFI44	missense_variant	1.17811e-09	16938	0
1	79383723	T	C	ADGRL4	missense_variant	7.34917e-09	20822	0
1	79412039	T	C	ADGRL4	missense_variant	1.11461e-08	20822	0
1	82416129	A	G	ADGRL2	synonymous_variant	3.57778e-09	18582	0
1	82431837	G	A	ADGRL2	missense_variant	8.73854e-08	18582	0
1	82433781	T	C	ADGRL2	synonymous_variant	5.97687e-09	18582	0
1	82434968	G	A	LPHN2	missense_variant	1.24703e-07	18582	0
1	82450954	A	C	ADGRL2	missense_variant	1.33594e-09	18582	0
1	82450966	T	C	ADGRL2	synonymous_variant	1.20348e-08	18582	0
1	84369838	A	G	TTLL7	missense_variant	7.35448e-09	26242	0
1	84385427	T	C	TTLL7	synonymous_variant	6.39635e-09	26242	0
1	84408157	C	G	TTLL7	missense_variant	1.91378e-09	26242	0
1	84650789	T	A	PRKACB	missense_variant	8.09933e-10	9381	0
1	84663475	G	C	PRKACB	missense_variant	2.95543e-09	9381	0
1	84679857	A	T	PRKACB	missense_variant	1.14868e-09	9381	0
1	84679970	G	A	PRKACB	synonymous_variant	7.89041e-08	9381	0
1	84791388	G	A	SAMD13	missense_variant	7.89041e-08	24582	0
1	84864257	A	G	DNASE2B	missense_variant	3.57778e-09	28875	0
1	84874130	C	T	DNASE2B	missense_variant	9.72211e-09	28875	0
1	84876531	G	A	DNASE2B	synonymous_variant	9.63506e-09	28875	0
1	84945109	C	A	RPF1	missense_variant	2.08509e-09	30350	0
1	85020801	G	A	CTBS	missense_variant	7.89041e-08	2496	0
1	85029048	G	A	CTBS	synonymous_variant	1.24703e-07	2496	0
1	85096498	G	A	LINC01555	synonymous_variant	5.35737e-09	26647	0
1	85121532	T	C	SSX2IP	missense_variant	1.11461e-08	16509	0
1	85121612	C	T	SSX2IP	missense_variant	1.22703e-07	16509	0
1	85124023	A	G	SSX2IP	synonymous_variant	1.19983e-08	16509	0
1	85279626	C	T	LPAR3	missense_variant	8.54831e-08	14298	0
1	85487837	G	A	MCOLN3	synonymous_variant	5.35737e-09	13358	0
1	85488002	C	T	MCOLN3	missense_variant	9.09681e-08	13358	0
1	85498420	G	A	MCOLN3	missense_variant	7.89041e-08	13358	0
1	85499799	C	T	MCOLN3	missense_variant	7.77258e-08	13358	0
1	85547100	T	C	WDR63	splice_donor_variant	6.49884e-09	30711	0
1	85583445	C	T	WDR63	missense_variant	6.54839e-09	30711	0
1	85589897	G	C	WDR63	missense_variant	2.07301e-09	30711	0
1	85595748	G	C	WDR63	missense_variant	1.9125e-09	30711	0
1	85666299	G	A	SYDE2	synonymous_variant	1.24703e-07	25841	0
1	85725226	G	A	C1orf52	missense_variant	8.12298e-09	24871	0
1	85733632	T	C	BCL10	missense_variant	5.7165e-09	989	0
1	85787212	T	C	DDAH1	missense_variant	3.60731e-09	2715	0
1	86047638	A	C	CYR61	missense_variant	1.50561e-09	2654	0
1	86048677	G	A	CYR61	synonymous_variant	1.24703e-07	2654	0
1	86173504	T	A	ZNHIT6	missense_variant	1.05897e-09	26089	0
1	86173853	C	T	ZNHIT6	missense_variant	7.98703e-09	26089	0
1	86200480	A	T	COL24A1	missense_variant	1.74568e-09	20821	0
1	86342851	C	T	COL24A1	missense_variant	7.77258e-08	20821	0
1	86453306	T	C	COL24A1	missense_variant	4.77525e-09	20821	0
1	86515809	G	A	COL24A1	missense_variant	1.24703e-07	20821	0
1	86590879	A	T	COL24A1	missense_variant	2.19629e-09	20821	0
1	86591119	G	A	COL24A1	synonymous_variant	9.10553e-08	20821	0
1	86591587	T	C	COL24A1	synonymous_variant	6.49884e-09	20821	0
1	86611838	A	T	COL24A1	missense_variant	2.19629e-09	20821	0
1	86847979	C	A	ODF2L	missense_variant	2.25033e-09	29225	0
1	86900408	G	C	CLCA2	missense_variant	2.4772e-09	2016	0
1	86913435	C	T	CLCA2	missense_variant	1.22703e-07	2016	0
1	86913453	A	T	CLCA2	missense_variant	2.47358e-09	2016	0
1	86939159	C	A	CLCA1	missense_variant	1.77347e-09	2015	0
1	86956998	G	C	CLCA1	missense_variant	1.9125e-09	2015	0
1	86957044	G	A	CLCA1	missense_variant	8.73854e-08	2015	0
1	86960007	C	A	CLCA1	missense_variant	2.98188e-09	2015	0
1	87025642	C	T	CLCA4	synonymous_variant	7.64219e-09	2018	0
1	87031073	T	A	CLCA4	missense_variant	8.09933e-10	2018	0
1	87043692	G	A	CLCA4	missense_variant	6.59323e-09	2018	0
1	87045940	A	G	CLCA4	missense_variant	1.19983e-08	2018	0
1	87185253	A	G	SH3GLB1	missense_variant	5.6475e-09	10833	0
1	87190079	T	C	SH3GLB1	synonymous_variant	5.97687e-09	10833	0
1	87558344	G	A	HS2ST1	missense_variant	5.37216e-09	5193	0
1	87797806	C	G	LMO4	synonymous_variant	3.0116e-09	6644	0
1	89206832	G	A	PKN2	synonymous_variant	7.82065e-09	9406	0
1	89237155	A	G	PKN2	missense_variant	1.19983e-08	9406	0
1	89270569	T	C	PKN2	missense_variant	4.63559e-09	9406	0
1	89279239	G	A	PKN2	splice_acceptor_variant	7.7065e-09	9406	1
1	89435131	G	A	CCBL2	missense_variant	9.63506e-09	33238	0
1	89448407	C	T	RBMXL1	missense_variant	8.54831e-08	25073	0
1	89475075	C	T	GBP3	missense_variant	7.64219e-09	4184	0
1	89480240	C	T	GBP3	missense_variant	7.78453e-09	4184	0
1	89575497	G	A	GBP2	stop_gained	9.63506e-09	4183	0
1	89599044	T	C	GBP7	missense_variant	3.60731e-09	29606	0
1	89615184	T	C	GBP7	missense_variant	7.34917e-09	29606	0
1	89616083	A	G	GBP7	synonymous_variant	7.35448e-09	29606	0
1	89654362	C	T	GBP4	missense_variant	5.41574e-09	20480	0
1	89655771	T	C	GBP4	missense_variant	1.20348e-08	20480	0
1	89659024	G	A	GBP4	synonymous_variant	8.73854e-08	20480	0
1	89662798	C	T	GBP4	missense_variant	8.54831e-08	20480	0
1	89730460	T	A	GBP5	missense_variant	1.81629e-09	19895	0
1	89732740	G	C	GBP5	missense_variant	2.65866e-09	19895	0
1	89835160	C	T	GBP6	synonymous_variant	8.54831e-08	25395	0
1	89846006	A	G	GBP6	synonymous_variant	4.69465e-09	25395	0
1	89846032	G	A	GBP6	missense_variant	9.10553e-08	25395	0
1	90049523	G	A	LRRC8B	synonymous_variant	8.76016e-09	30692	0
1	90152042	G	A	RP11-302M6.4	missense_variant	1.24703e-07	NA	0
1	90178853	T	C	LRRC8C	missense_variant	7.34917e-09	25075	0
1	90179731	C	T	LRRC8C	synonymous_variant	8.31127e-09	25075	0
1	90399671	T	C	LRRC8D	synonymous_variant	5.6431e-09	16992	0
1	90399910	A	C	LRRC8D	missense_variant	1.38947e-09	16992	0
1	90400392	C	T	LRRC8D	missense_variant	6.54839e-09	16992	0
1	91178037	C	T	BARHL2	synonymous_variant	9.09681e-08	954	0
1	91180177	C	A	BARHL2	missense_variant	2.25033e-09	954	0
1	91180219	G	A	BARHL2	synonymous_variant	9.10553e-08	954	0
1	91182337	G	A	BARHL2	missense_variant	1.24703e-07	954	0
1	91182686	C	T	BARHL2	missense_variant	7.64219e-09	954	0
1	91382483	G	A	ZNF644	stop_gained	1.24703e-07	29222	1
1	91382499	C	T	ZNF644	stop_gained	7.78453e-09	29222	1
1	91405291	C	T	ZNF644	synonymous_variant	6.04522e-09	29222	0
1	91405302	C	T	ZNF644	missense_variant	5.41574e-09	29222	0
1	91405413	G	A	ZNF644	stop_gained	5.35737e-09	29222	1
1	91405548	G	A	ZNF644	missense_variant	1.24703e-07	29222	0
1	91405611	C	G	ZNF644	missense_variant	3.0116e-09	29222	0
1	91406217	A	G	ZNF644	synonymous_variant	7.35448e-09	29222	0
1	91406631	G	C	ZNF644	missense_variant	2.95543e-09	29222	0
1	91782031	T	C	HFM1	missense_variant	1.11461e-08	20193	0
1	91784720	T	C	HFM1	synonymous_variant	1.11461e-08	20193	0
1	91816371	C	T	HFM1	synonymous_variant	9.09681e-08	20193	0
1	91818835	G	A	HFM1	synonymous_variant	9.10553e-08	20193	0
1	91850744	G	A	HFM1	missense_variant	7.89041e-08	20193	0
1	91866629	G	T	HFM1	stop_gained	1.71773e-09	20193	0
1	91973842	G	T	CDC7	missense_variant	2.98833e-09	1745	0
1	92174311	C	A	TGFBR3	synonymous_variant	8.12468e-09	11774	0
1	92177876	T	C	TGFBR3	missense_variant	5.6431e-09	11774	0
1	92224229	G	A	TGFBR3	missense_variant	8.20791e-09	11774	0
1	92445290	G	C	BRDT	missense_variant	1.97407e-09	1105	0
1	92470713	A	G	BRDT	missense_variant	2.92806e-09	1105	0
1	92546143	G	A	BTBD8	synonymous_variant	8.20792e-09	21019	0
1	92612799	G	T	BTBD8	synonymous_variant	1.93656e-09	21019	0
1	92633403	A	T	KIAA1107	splice_acceptor_variant	1.04146e-09	29192	0
1	92646050	C	G	KIAA1107	stop_gained	1.91378e-09	29192	0
1	92646792	T	C	KIAA1107	synonymous_variant	5.97687e-09	29192	0
1	92707822	A	G	C1orf146	synonymous_variant	6.40038e-09	24032	0
1	92728480	A	C	GLMN	missense_variant	1.38361e-09	14373	0
1	92729282	C	T	GLMN	missense_variant	1.22703e-07	14373	0
1	92737032	T	C	GLMN	missense_variant	7.34917e-09	14373	0
1	92789923	C	T	RPAP2	synonymous_variant	8.78515e-09	25791	0
1	92941735	C	G	GFI1	missense_variant	4.75118e-09	4237	0
1	92946238	C	A	GFI1	missense_variant	1.98166e-09	4237	0
1	92946622	A	G	GFI1	missense_variant	5.64722e-09	4237	0
1	92949034	G	A	GFI1	missense_variant	5.35737e-09	4237	0
1	93073267	G	A	EVI5	synonymous_variant	9.82089e-09	3501	0
1	93169063	G	A	EVI5	synonymous_variant	7.69841e-09	3501	0
1	93297672	A	G	RPL5	missense_variant	5.64722e-09	10360	0
1	93301766	T	C	RPL5	missense_variant	1.20348e-08	10360	0
1	93580638	C	T	MTF2	missense_variant	9.72211e-09	29535	0
1	93602372	G	A	MTF2	missense_variant	5.37216e-09	29535	0
1	93602403	T	C	MTF2	missense_variant	7.34917e-09	29535	0
1	93667486	G	A	CCDC18	missense_variant	7.89041e-08	30370	0
1	93676435	G	A	CCDC18	missense_variant	1.24703e-07	30370	0
1	93701820	C	G	CCDC18	missense_variant	2.5062e-09	30370	0
1	93736075	C	T	CCDC18	missense_variant	7.77258e-08	30370	0
1	93812213	C	A	DR1	stop_gained	4.98462e-09	3017	1
1	93826113	C	A	DR1	missense_variant	2.53656e-09	3017	0
1	93988951	A	G	FNBP1L	missense_variant	1.11391e-08	20851	0
1	94009717	A	C	FNBP1L	missense_variant	1.82092e-09	20851	0
1	94014872	G	T	FNBP1L	missense_variant	1.95296e-09	20851	0
1	94049620	C	T	BCAR3	missense_variant	7.62181e-09	973	0
1	94054768	C	T	BCAR3	missense_variant	8.54831e-08	973	0
1	94054933	C	T	BCAR3	missense_variant	1.22703e-07	973	0
1	94335441	T	C	DNTTIP2	missense_variant	2.95323e-09	24013	0
1	94466455	C	T	ABCA4	missense_variant	9.09681e-08	34	0
1	94486833	G	A	ABCA4	synonymous_variant	7.69841e-09	34	0
1	94502713	A	T	ABCA4	synonymous_variant	1.08644e-09	34	0
1	94514424	C	G	ABCA4	missense_variant	4.75118e-09	34	0
1	94544144	A	T	ABCA4	splice_donor_variant	1.17811e-09	34	0
1	94544961	C	T	ABCA4	missense_variant	8.54831e-08	34	0
1	94564530	C	T	ABCA4	synonymous_variant	9.09681e-08	34	0
1	94643647	G	T	ARHGAP29	missense_variant	2.98833e-09	30207	0
1	94649770	C	A	ARHGAP29	missense_variant	1.98166e-09	30207	0
1	94668526	T	C	ARHGAP29	missense_variant	3.51434e-09	30207	0
1	94924183	C	T	ABCD3	missense_variant	6.04522e-09	67	0
1	94953137	A	G	ABCD3	missense_variant	7.35448e-09	67	0
1	94953146	A	G	ABCD3	missense_variant	1.19983e-08	67	0
1	94965128	T	C	ABCD3	synonymous_variant	7.34917e-09	67	0
1	95311008	C	T	SLC44A3	synonymous_variant	7.64219e-09	28689	0
1	95356800	G	A	SLC44A3	missense_variant	5.37216e-09	28689	0
1	95448748	C	G	ALG14	missense_variant	3.0116e-09	28287	0
1	95616924	A	G	TMEM56	synonymous_variant	7.35448e-09	26477	0
1	97250759	G	T	PTBP2	missense_variant	2.96391e-09	17662	0
1	97272493	G	A	PTBP2	missense_variant	5.35737e-09	17662	0
1	97278838	C	G	PTBP2	missense_variant	2.5062e-09	17662	0
1	97700473	T	C	DPYD	missense_variant	6.49884e-09	3012	0
1	97839185	C	A	DPYD	missense_variant	2.88648e-09	3012	0
1	99164371	C	T	SNX7	synonymous_variant	7.62181e-09	14971	0
1	99730088	G	A	LPPR4	missense_variant	8.73854e-08	NA	0
1	99771842	C	A	LPPR4	missense_variant	2.08509e-09	23496	0
1	99772446	C	T	LPPR4	synonymous_variant	8.54831e-08	NA	0
1	100152660	C	T	PALMD	synonymous_variant	7.78453e-09	15846	0
1	100154509	C	T	PALMD	synonymous_variant	9.09681e-08	15846	0
1	100154900	G	A	PALMD	missense_variant	6.59323e-09	15846	0
1	100176499	G	A	FRRS1	missense_variant	8.73854e-08	27622	0
1	100181215	A	G	FRRS1	missense_variant	3.58794e-09	27622	0
1	100194165	G	A	FRRS1	missense_variant	8.73854e-08	27622	0
1	100195300	T	A	FRRS1	missense_variant	2.61827e-09	27622	0
1	100340267	A	T	AGL	missense_variant	2.47358e-09	321	0
1	100342136	G	A	AGL	missense_variant	7.89041e-08	321	0
1	100350259	C	T	AGL	missense_variant	7.77258e-08	321	0
1	100358028	T	C	AGL	synonymous_variant	7.34917e-09	321	0
1	100366306	G	A	AGL	synonymous_variant	8.76016e-09	321	0
1	100472654	T	G	SLC35A3	missense_variant	1.88221e-09	11023	0
1	100503830	T	C	MFSD14A	synonymous_variant	6.49884e-09	23363	0
1	100546082	G	A	MFSD14A	missense_variant	7.89041e-08	23363	1
1	100573059	A	C	SASS6	synonymous_variant	1.35643e-09	25403	0
1	100573066	A	G	SASS6	missense_variant	4.28986e-09	25403	0
1	100573238	T	C	SASS6	synonymous_variant	6.49884e-09	25403	0
1	100585959	A	G	SASS6	synonymous_variant	4.28986e-09	25403	0
1	100606551	G	A	TRMT13	synonymous_variant	6.11203e-09	25502	0
1	100676289	G	A	DBT	synonymous_variant	1.24703e-07	2698	0
1	100684233	G	A	DBT	synonymous_variant	8.12298e-09	2698	0
1	100701061	C	T	DBT	missense_variant	1.22703e-07	2698	0
1	100742858	C	T	RTCA	missense_variant	7.77258e-08	17981	0
1	100928221	G	T	CDC14A	missense_variant	7.92377e-09	1718	0
1	100928317	G	A	CDC14A	missense_variant	8.73854e-08	1718	0
1	100960435	G	A	CDC14A	missense_variant	1.24703e-07	1718	0
1	100964725	C	T	CDC14A	synonymous_variant	9.72211e-09	1718	0
1	100964826	C	T	CDC14A	missense_variant	8.54831e-08	1718	0
1	101004660	G	A	GPR88	synonymous_variant	8.73854e-08	4539	0
1	101004820	G	A	GPR88	missense_variant	7.82065e-09	4539	0
1	101005224	G	C	GPR88	synonymous_variant	1.63111e-09	4539	0
1	101196800	T	A	VCAM1	missense_variant	2.13098e-09	12663	0
1	101198104	C	T	VCAM1	synonymous_variant	1.22703e-07	12663	0
[truncated: 44,773 more rows]
